# Supplementary material for: Revealing the Molecular Regulatory Mechanism of Flavonoid Accumulation in Tender Leaves of Tea Plants by Transcriptomic and Metabolomic Analyses
Source: Plants (Basel). 2025 Feb 19;14(4):625. doi: 10.3390/plants14040625 (PMC11859652; doi:10.3390/plants14040625)
Supplement: Supplementary file 1 [file plants-14-00625-s001.zip › Supplementary tables.xlsx]

## Sheet: S1
Table S1. Primers used in this study
Name	Sequence	Experiment
CSS0013018F	TAAGATACTTCAGTTGGAAAGG	qPCR
CSS0013018R	GTCTTCGTCACCCAGATGCTTC
CSS0010058F	CGTTGGTGGTGATTACAATCTC	qPCR
CSS0010058R	CTGAACATGAGGCAACAGAGAC
CSS0026757F	TGGAGATGGCCGTTATTTTATC	qPCR
CSS0026757R	GTACTCCAGCCATCTATAATCC
CSS0031347F	AGAATGCTGTAGCTCACCAACC	qPCR
CSS0031347R	TCTTTGCCATAACCAACCACGG
CSS0010065F	GTCCATTTCGATCGCTGGTGTG	qPCR
CSS0010065R	AACCAGATCCACGGGCGATGAC
CSS0016746F	GAATTCGAGTCTGCATGATAAG	qPCR
CSS0016746R	CCTCTCTTTCTCAACCTTTAGC
CSS0042048F	ATCTTCATTGACCCTGGCACCG	qPCR
CSS0042048R	TATCATGCTGCACCCTCCCACT
CSS0006418F	GGACAAGAGGTGATGTATGACT	qPCR
CSS0006418R	GAGTTACAGCCTGTTTCAGTGC
CSS0028383F	GCCTTTCGTCGAGCTCCTTAAG	qPCR
CSS0028383R	GGATCCAAGAGAGTCGAAACCC

## Sheet: S2
Table S2. The all 863 metabolites
Compounds	EXACT_MASS	Class Ⅰ	q1	q3	CO1-1	CO1-2	CO1-3	CO2-1	CO2-2	CO2-3	LF1-1	LF1-2	LF1-3	LF2-1	LF2-2	LF2-3	ZJ1-1	ZJ1-2	ZJ1-3	ZJ2-1	ZJ2-2	ZJ2-3
Indole-3-acetic acid	175.063	Alkaloids	176	130	10725.8	18087.4	10602.6	15729.3	9733.89	6444.34	7518.89	14271	10893.6	10936.8	12022.3	19768.8	8306.72	17699.3	12294	9456.34	10068.6	8597.25
Methyl (indol-3-yl)acetate;Methyl 3-indolylacetate	189.079	Alkaloids	190.05	130.05	4307.85	3897.54	2707.7	2175.64	5631.07	4036.56	2771.59	3337.13	2294.14	3849.67	4977.25	6533.02	4561.67	2489.3	3793.61	2485.26	3515.68	3206.38
6-(Furfurylamino)purine;Kinetin	215.081	Alkaloids	216.05	81	766.777	167.586	531.299	338.67	166.95	1014.27	176.172	167.745	1164.25	331.74	704.215	518.364	585.262	498.134	841.846	1351.81	519.084	1213.37
1H-Indole-3-carboxylic acid;Indole-3-carboxylic	161.048	Alkaloids	160	116	1700.49	1582.51	1294.69	820.198	1353.24	710.323	1340.1	1269.28	1290.89	1466.37	1203.76	772.999	459.009	969.614	685.604	1145.02	770.913	669.211
4-Aminoantipyrine	203.106	Alkaloids	202.1	92.1	379.46	326.847	168.461	398.469	359.394	243.785	707.035	186.129	313.705	254.375	390.518	307.854	233.243	604.923	154.412	474.991	111.203	344.339
N-Methyltryptamine	174.116	Alkaloids	173.1	129.1	1798.34	2683.51	1798.63	3121.75	2259.91	3411.43	8777.38	1902.25	3087.76	1829.6	5265.94	1961.69	1055.78	4480.01	1108.04	2532.68	930.281	904.486
Diethanolamine	105.079	Alkaloids	106.1	45	1288.63	700.743	355.312	401.247	355.121	768.209	938.353	630.414	1033.02	590.87	399.643	477.35	561.293	1563.5	391.579	425.938	932.828	729.532
Rhombifoline	244.158	Alkaloids	245.2	55.1	1462.47	1029.17	358.93	1058.82	683.54	724.724	2745.98	1330.47	1734.09	1252	347.347	992.706	345.774	331.617	1209.49	1365.89	725.01	691.548
Vasicinone	202.074	Alkaloids	203.1	185.1	692.623	1367.49	1034.34	989.536	2689.06	1990.91	2555.16	1383.3	1446.79	722.332	4423.03	2169.09	1047.32	724.028	690.624	1065.72	1379.47	1421.12
N-Methylcytisine	204.126	Alkaloids	205.1	134.1	785.827	1059.5	299.975	309.888	996.466	303.55	666.455	777.214	448.745	728.675	451.278	649.649	697.954	633.456	569.359	449.446	924.246	1372.9
8-Amino-7-oxononanoic acid	187.121	Alkaloids	188.1	109.1	1399.35	150.781	471.835	499.558	696.485	544.508	154.147	674.733	412.495	236.437	590.847	944.022	472.075	464.83	377.893	244.244	270.957	837.635
Kynurenic acid	189.043	Alkaloids	190	144	73833.2	98535.7	71499.1	73406	72874.3	61039.9	83549.9	78725.2	108463	129366	140523	162497	94894	101366	132784	100796	226146	82666.7
Cytisine	190.111	Alkaloids	191.1	44.1	1574.05	950.579	1041.63	782.05	1563.34	688.594	342.029	441.067	1130.09	829.141	643.018	720.445	384.048	997.734	279.775	592.359	409.787	941.459
Harmaline	214.111	Alkaloids	215.1	172.1	1054.07	896.042	1053.46	429.142	572.378	1170.65	598.346	716.56	434.764	1098.7	287.802	143.1	716.222	716.56	302.301	441.119	859.323	793.038
11-Hydroxycanthin-6-one	236.059	Alkaloids	237.1	209.1	1707.24	709.29	1746.8	1742.63	335.963	3845.12	1037.08	1105.39	3070.04	685.425	676.046	2442.49	2402.93	2060.99	682.095	1565.69	1044.75	1037.5
Lumichrome	242.08	Alkaloids	243.1	198.1	1335.5	10988	2574.92	17970.9	949.824	1998.41	798.378	2674.07	785.528	531.629	2549.5	1183.56	533.17	1875.91	1450.14	931.371	2022.32	535.8
Dehydronuciferine	293.142	Alkaloids	294.1	206.1	2828.84	491.608	918.14	564.92	1196.77	782.652	465.856	827.66	981.476	527.8	692.868	847.38	1104.52	1295.18	782.652	276.66	2547.3	245.804
Tombozine	294.173	Alkaloids	295.2	277.2	581.854	409.035	215.988	775.827	768.046	1337.21	1263.57	976.004	391.275	800.28	1611.3	605.413	775.457	384.06	588.804	203.5	1426.33	1209.13
Scopolamine	303.147	Alkaloids	304.2	138.1	2700.01	4874.59	2836.15	5166.64	4656.18	4176.29	733.378	2807.45	1473.95	1528.02	2361.35	3072.45	2825	1621.28	1467.39	1281.99	4768.67	680.779
Tabersonine	336.184	Alkaloids	337.2	305.2	241.01	241.23	356.487	247.61	126.335	841.48	240.24	128.095	483.56	844.741	773.664	604.447	242.44	239.58	1090.7	239.8	120.505	478.264
Platyphylline	337.189	Alkaloids	338.2	320.2	146.418	426.364	565.442	306.224	283.094	1087.07	597.517	150.351	736.187	149.454	75.555	308.163	376.197	355.529	273.676	898.408	616.318	372.048
3alpha,6beta-Ditigloyloxytropan-7beta-ol	337.189	Alkaloids	338.2	55.1	193629	640183	157002	194563	632144	367239	442722	146014	235643	200769	351074	145264	116835	86524	353058	325638	245769	280055
Serpentine	348.147	Alkaloids	349.2	219.1	528.829	794.521	794.3	2378.03	2367.3	790.076	790.725	4770.03	1824.94	529.126	1061.21	526.961	751.725	1323.21	1825.27	908.797	789.1	527.177
Nicotinamide	122.048	Alkaloids	123.1	80.1	150043	6543.44	24667.5	2683.04	6796.77	7296.12	47956.7	11845.1	71363.4	4933.8	6731.93	14156.9	21649.6	48857.8	31944.6	5325.54	16545.8	21253.4
Tabernanthine	310.205	Alkaloids	311.2	138.1	108.63	747.829	529.672	467.109	111.353	55.12	107.696	216.301	437.215	753.835	543.53	543.71	432.665	1008.85	219.816	446.235	722.419	112.36
Astrocasine	310.205	Alkaloids	311.2	103.1	231.076	592.494	559.649	665.834	956.317	400.506	1241.21	284.978	443.831	660.391	1136.31	305.973	660.035	991.59	670.831	854.842	453.077	760.239
Gramine	174.116	Alkaloids	175.1	130.1	4605.06	8449.22	5497.04	4935.82	3587.92	2387.41	5545.52	3287.87	4389.5	3186.12	8056.68	6953.33	6797.38	5689.29	6377.07	4116.93	6043.13	2737.86
Perakine	350.163	Alkaloids	351.2	291.1	148.847	795.328	297.395	1308.54	153.811	311.606	161.476	462.267	153.884	156.439	630.63	159.432	290.802	151.475	1460.14	440.748	291.828	304.134
L-Nicotine	162.116	Alkaloids	163.1	130.1	3000.25	4466.89	2135.41	4509.75	2042.79	2397.17	1513.09	2728.18	8320.16	4567.77	5920.51	4685.79	2038.44	3150.8	3508.67	5693.81	5216.92	3631.2
Anabasine	162.116	Alkaloids	163.1	118.1	6269.99	7231.79	4026.76	20076.8	19354	17945	1107.63	3116.33	4113.24	9475.77	8654.99	8110.17	3536.28	3930.41	3928.1	8136.54	12574.7	13057.2
Abrine	218.106	Alkaloids	219.1	132.1	1274.02	354.312	4913.99	1956.98	705.352	2607	1368.66	1895.41	1394.35	1632.61	2536.66	3811.84	1116.5	433.566	705.019	343.989	361.804	1358.99
Acetamide	59.0371	Alkaloids	60	43	770484	1.13512e+06	906564	782673	1.3664e+06	1.09176e+06	1.13769e+06	1.15497e+06	909897	1.17911e+06	857416	626589	1.42554e+06	1.10645e+06	1.5447e+06	1.10655e+06	1.45702e+06	1.02068e+06
Mesembrine	289.168	Alkaloids	290.2	232.1	750.248	747.252	365.528	370.76	684.246	751.445	5576.81	1830.08	2418.26	2241.76	1118.01	1124.3	748.151	1862.86	2553.51	1874.24	3375.49	1494.5
Knightinol	289.168	Alkaloids	290.2	230.2	5535.47	5090.71	2403.73	2558.22	1610.73	2382.2	263.847	1325.81	1865.8	2660.58	1756.25	2832.62	812.298	2854.47	915.084	2107.14	1594.1	2366.11
Vomicine	380.174	Alkaloids	381.2	363.2	2443.36	3027.21	3259.05	882.878	792.151	803.896	2815.51	1806.14	2858.89	611.915	899.162	606.444	1080.81	2736.29	1208.41	1398.78	2575.97	1753.52
Aloperine	232.194	Alkaloids	233.2	174.1	835.344	850.864	430.644	430.215	1012.28	566.718	291.863	741.132	605.328	1563.33	444.05	450.898	306.449	1911.84	308.165	142.428	1108.93	426.074
Melatonin	232.121	Alkaloids	233.1	174.1	1079.83	1068.52	549.318	1056.32	527.67	1245.36	1652	2430.99	832.81	823.966	1092.6	818.319	2725.68	573.426	531.114	633.45	1432.4	2645.3
(2S,3R,4E)-2-Amino-4-heptadecene-1,3-diol	285.267	Alkaloids	286.3	268.3	19863.7	15784.2	16842.7	15862.4	19042.3	11075.1	11960.2	10031.5	12462.6	9737.48	17943.3	14270.2	8957.31	18028.1	17716.5	8336.28	12979.1	19161.5
Alpha-Obscurine	274.205	Alkaloids	275.2	41	339.813	26442.6	32640.8	31083.8	1341.63	1866.29	33905.5	2845.93	38443.4	46153.1	28872.4	539.478	36542.9	27071.1	673.659	24006.5	31941.8	31772.5
(-)-Anonaine	265.11	Alkaloids	266.1	192.1	286.298	967.339	897.58	286.426	274.605	558.461	412.727	270.621	67.136	689.55	415.998	554.863	1242.78	542.494	419.202	1239.3	1571.33	818.57
Caffeine	194.08	Alkaloids	195.1	138.1	2.62092e+08	3.15078e+08	2.60013e+08	1.98978e+08	1.73711e+08	1.86811e+08	1.71302e+08	2.35862e+08	884.1	2.29245e+08	1.92006e+08	2.28226e+08	886.725	531.9	709.2	885.3	351.9	1.8744e+08
Galantamine	287.152	Alkaloids	288.2	213.1	2185.84	2090.56	5149.76	9973.09	6612.26	8524.44	7709.56	11180.3	5388.73	10670	7961.63	13660.6	4501.1	5144.68	10090.2	4614.12	5927.68	5146.23
Lycorine	287.116	Alkaloids	288.1	147	560.438	271.825	291.082	567.165	419.921	287.479	415.139	1119.81	145.476	820.841	275.231	764.659	1009.4	426.209	418.545	684.208	680.6	1353.33
Pipermethystine	287.116	Alkaloids	288.1	228.1	2200.85	1948.59	2256.34	1669.51	1364.04	2238.47	1071.18	1060.13	1294.86	2841.12	2230.82	3032.33	2127.31	4425.59	2363.49	1273.92	1886.39	1984.14
Theophylline	180.065	Alkaloids	181.1	124	31981.9	29732.5	33447.2	17575	18316.6	18257.1	10318.6	13584.9	14754.7	10752.3	4168.04	8228.15	18058	21317.9	19110	8853.81	14238.5	20802.5
Dictamnine	199.063	Alkaloids	200.1	129.1	1582.62	1625.4	1184.76	1449.12	1839.42	2200.98	1822.8	912.54	2120.64	1241.1	1514.76	1104.3	2278.8	2651.52	1047.54	781.92	669.6	1373.22
Tussilagine	199.121	Alkaloids	200.1	182.1	222.052	768.7	672	822.821	337.602	111.601	854.195	1273.61	649.12	1091.8	114.865	610.018	565.291	893.985	1277.08	587.1	559.916	339.2
Cevadine	591.341	Alkaloids	592.3	574.3	45519.5	39591	40620.6	60493.8	97723.8	56727.4	40616.6	47250.6	49541.7	36499	55427.2	55424.4	96618.1	104372	48899.5	118165	62120	82284.8
Yohimbic acid monohydrate	340.179	Alkaloids	341.2	144.1	292.723	723.393	1531.6	404.881	1032.83	285.409	145.658	396.841	322.397	1348.16	460.189	1056.21	539.952	1031.63	690.299	492.618	80.266	831.534
indolin-2-one	133.053	Alkaloids	134.1	77	3394.27	3335.52	1824.29	4898.91	3935.14	1970.18	1340.03	1871.45	2212.03	5364.77	2938.32	7606.11	3774.19	2869.11	4835.3	3203.16	1467.54	11145.9
Agrocybenine	206.142	Alkaloids	207.1	55.1	1846.11	15953.1	7638.49	23928.7	1293.32	739.636	4450.33	5726.85	8639.32	27771	23116.8	28109	1474.06	38973.7	41341.8	51548.2	97159.6	45252
Narciclasine	307.069	Alkaloids	308.1	216	1356.06	1434.73	1017.04	896.784	1331.13	1064.9	1200.94	1085.2	1783.61	1362.53	1342.74	1988.98	1594	2417.88	1477.09	967.382	813.287	1428.58
Rutacridone	307.121	Alkaloids	308.1	252.1	1777.93	3952.56	757.435	1274.09	1443.16	739.347	254.452	466.013	709.308	2807.48	506.856	1274.09	233.813	1726.66	238.22	755.941	252.733	753.559
(+)-Bicuculline	367.106	Alkaloids	368.1	307.1	1245.48	758.884	790.783	264.979	258.766	1038.23	518.52	1557.4	798.292	1329.54	1741.83	793.068	2232.28	1239.78	1684.36	1590.05	521.347	510.69
Isatidine	367.163	Alkaloids	368.2	350.2	267.813	1054.78	253.316	537.225	513.952	495.367	1025.17	1003.83	525.697	1581.57	263.998	259.529	764.368	790.564	765.083	245.25	246.231	802.537
Cassythicine	325.131	Alkaloids	326.1	252.1	130.74	663.18	264.84	1377.96	525.12	720.9	399.54	265.68	389.28	784.44	129.24	654.6	532.44	392.4	392.22	788.7	797.4	64.8
(-)-Curine	594.273	Alkaloids	595.3	298.1	3276.15	365.73	2984.36	1512.3	1351.64	1426.6	2635.95	727.293	2060.62	996.188	1586.35	2555.33	1468.37	1569.16	1505.31	356.824	354.698	364.785
Desoxypeganine	172.1	Alkaloids	173.1	144.1	822.341	1890.31	411.094	1245.54	909.571	209.682	409.307	414.071	1051.93	1365.52	901.244	1891.21	203.544	1380.39	683.06	420.622	909.968	1467.95
Calystegine B2	175.084	Alkaloids	176.1	158.1	1727.8	695.565	733.695	336.626	521.707	1000.76	167.398	172.942	835.903	532.224	849.334	710.325	907.615	682.035	842.966	359.804	333.863	720.714
Mitraphylline	368.174	Alkaloids	369.2	55.1	857.798	628.403	438.648	2728.73	3159.41	1923.26	2483.12	660.858	857.891	902.101	1467.08	454.501	1021.72	424.474	413.284	1122.13	1133.7	535.494
Arecaidine	141.079	Alkaloids	142.1	96.1	3680.9	3079.31	8038.63	1190.14	1569.03	1792.28	4286.71	6096.09	6370.83	4304.43	3297.8	4163.58	5025.58	3815.16	3424.03	1911.75	2411.23	2735.19
Trachelanthamidine	141.115	Alkaloids	142.1	124.1	1067.17	1286.89	696.57	170.19	1096.08	343.48	1620.83	172.98	1206.36	87.9625	343.635	990.837	1826.44	1240	547.925	919.538	336.97	2798.41
Sparteine	234.21	Alkaloids	235.2	219.2	845.091	513.152	668.378	171.38	863.045	1167.23	328.624	1820.48	335.92	829.639	840.356	669.9	2079.66	827.207	516.638	337.896	842.564	1518.02
7-Ethyl-10-Hydroxycamptothecin	392.137	Alkaloids	393.1	263.1	256.265	248.882	1030.03	509.008	240.536	1779.75	1030.54	244.388	1268.06	248.989	985.979	724.015	505.361	515.443	720.803	527.241	1270.74	954.682
Vasicine	188.095	Alkaloids	189.1	171.1	703.621	549.648	1584.06	440.712	428.119	545.16	277.887	1655.95	963.196	1440.31	744.121	1491.96	1094.53	1256.12	23918.1	691.01	748.113	691.096
Harman	182.084	Alkaloids	183.1	140	1551.72	279.99	2639.84	253.15	296.094	1590.03	848.022	2246.87	566.08	891.942	1116.06	570.228	283.04	1991.89	1138.26	922.198	563.152	3143.21
Bellendine	205.11	Alkaloids	206.1	148.1	1727.53	3060.21	801.454	1800.88	1479.32	2775.5	1004.39	5791.21	489.489	1824.32	1295.56	2099.44	1817.57	1215.06	244.745	519.519	729.729	1124.97
8-Azabicyclo-3.2.1-octan-3-ol	127.1	Alkaloids	128.1	110.1	6723.63	3771.62	5809.44	2721.99	3677.09	4343.21	4177.26	3165.31	3640.05	6117.06	3609.46	5321.67	6334.81	6873.09	3421.83	3615.99	1826.81	3385.86
Huperzine B	256.158	Alkaloids	257.2	198.1	500.574	513.542	343.52	1672.22	469.914	437.079	112.404	605.289	1583.95	894.727	224.807	1025.28	853.574	271.031	689.572	108.765	1150.17	1455.92
Dhurrin	311.101	Alkaloids	334.1	123	1362.02	2637.05	3833.32	1195.49	1939.61	2355.79	1056.36	681.862	1592.51	1638.61	1750.5	2143.83	1453.93	2966.92	3148.54	1003.5	1278.43	1705.82
Seneciphylline	333.158	Alkaloids	334.2	316.2	1053.72	790.634	840.862	547.654	681.876	262.956	600.002	270.708	510.988	838.827	684.269	481.888	499.389	801.632	694.268	451.974	263.976	529.711
Neolitsine	323.116	Alkaloids	324.1	250.1	723.794	2187.42	1055.25	727.293	356.97	362.372	1095.06	364.27	352.006	1422.59	701.349	365.584	365.73	1084.28	718.256	723.794	1085.44	1427.18
Coclaurine	285.136	Alkaloids	286.1	107	250.614	225.93	498.778	803.149	440.781	226.848	1317.29	526.862	242.454	268.974	202.572	790.634	1697.21	420.431	675.766	234.09	1059.01	222.156
(-)-Isocorypalmine	341.163	Alkaloids	342.2	310.1	766.456	504.504	519.733	514.157	2109.45	787.996	785.208	861.384	1051.86	790.89	1744.7	1508.7	264.29	3800.01	510.51	263.327	2895.41	794.426
(S)-Actinidine	147.105	Alkaloids	148.1	132.1	2129.32	1374.62	965.086	778.214	1005.34	386.312	1889.66	1025.39	1676.04	1491.72	579.726	1465.27	587.982	190.748	1690.56	1020.92	1304.23	1731.47
Allocryptopine	369.158	Alkaloids	370.2	324.2	2608.68	2371.63	3036.64	3308.95	5676.96	5144.56	2509.9	980.369	4517.1	1617.48	3120.92	4267.86	465.652	447.639	1663.01	7054.93	3347.78	1939.63
Calystegine A7	159.09	Alkaloids	160.1	142.1	1650.97	1182.05	1320.94	395.105	1489.31	429.005	1222.26	4444.88	3291.4	1863.18	1194.47	5234.89	1934.2	1817.06	2937.51	638.795	2728.33	3447.82
Ecgonine	185.105	Alkaloids	186.1	168.1	302.442	1000.49	1214.54	149.492	518.836	460.379	868.985	667.993	341.562	1073.44	920.094	523.894	762.489	349.414	681.538	522.309	148.627	772.53
Piperidine	85.0891	Alkaloids	86.1	69.1	1430.98	664.114	280.783	801.538	922.649	786.556	1513.74	1193.04	1248.45	1453.98	910.425	2868.37	1517.08	1918.6	992.428	1578.1	1249.85	265.106
2-Hydroxypyridine	95.0371	Alkaloids	96	39	1465.16	702.208	1426.15	1082.38	655.625	1203.97	924.237	951.286	1113.24	1136.98	910.301	1083.94	2934.43	881.85	466.856	858.04	1211.44	1560.97
3-Methyl-1-butylamine	87.1048	Alkaloids	88.1	71.1	3273.43	4218.13	3951.53	3120.4	2840.28	3055.76	2832.79	3763.36	3937.13	2137.45	3714.29	4308.43	6280.62	4810.08	2835.95	2421.88	3411.01	2585.28
Piplartine	317.126	Alkaloids	318.1	221.1	512.672	242.784	367.324	257.256	1530.34	764.522	266.328	235.687	242.784	1024.59	493.403	486.908	979.18	262.44	926.208	262.98	785.29	262.224
Denudatine	343.251	Alkaloids	344.3	326.2	317.072	570.304	318.896	480.054	252.624	331.55	711.588	797.316	837.102	319.124	792.262	239.514	1253.01	717.478	333.488	780.292	1043.25	568.404
Colchicine	399.168	Alkaloids	400.2	267.1	1997.43	4099.44	377.303	7450.91	3943.37	3190.12	1863.72	1443	1504.9	745.24	2238.42	2251.99	4501.08	6176.33	1497.39	6553.06	3355.55	1844.79
Karacoline	377.257	Alkaloids	378.3	342.2	331.393	1062.12	353.184	345.968	1328.93	1343.06	354.175	2116.61	1765.8	5900.92	707.098	1051.94	2806.01	1058.3	1388.3	354.316	682.238	707.38
Talatisamine	421.283	Alkaloids	422.3	404.3	797.49	979.83	1402.32	998.759	1198.83	1589.94	2096.97	1001.46	2175.86	803.554	213.57	1887.8	1393.41	569.16	1987.61	449.46	2682.77	1198.29
Ganoderic acid L	534.319	Alkaloids	535.3	499.3	3008.28	2599	515.16	10232.4	17815.4	14403.1	4707.46	7609.17	10275.9	37702.2	24315.1	32201.9	4974.19	1056.31	12561.9	19518.1	49026	18512
Liriodenine	275.058	Alkaloids	276.1	248.1	415.15	479.055	241.326	253.861	351.035	294.658	245.686	493.81	119.464	751.143	118.156	463.002	118.756	107.692	439.622	258.364	289.994	106.384
Pilocarpine	208.121	Alkaloids	209.1	95.1	2336.46	5072.08	7072	10713.7	1442.41	4850.92	4066.94	1827.75	2512.32	4317.58	4331.18	3598.92	7235.15	8694.32	8356.59	9104.34	17223.4	8486.14
Curryangine	331.194	Alkaloids	332.2	316.2	872.263	753.158	867.612	946.384	1062.95	1136.35	568.364	496.321	588.863	3025.68	3088.04	2964.36	257.695	268.618	234.854	1206.16	1036.65	1155.5
Baptifoline	260.152	Alkaloids	261.2	243.1	580.234	452.893	148.972	152.352	306.224	283.645	144.886	150.593	436.158	299.049	434.115	456.92	141.218	732.014	450.662	145.597	439.704	587.016
Anacrotine	351.168	Alkaloids	352.2	334.2	302.289	361.938	100.464	115.696	99.344	604.691	893.742	113.4	664.924	100.632	316.275	779.281	312.23	207.536	479.649	485.614	583.828	196.448
Oxoglaucine	351.111	Alkaloids	352.1	188.1	1755.41	1157.57	1728.97	2008.77	2639.23	707.316	1543.51	725.911	3254.5	1656.9	681.835	1473.83	2061.31	1528.28	1267.28	760.329	2237.64	1040.73
Crotanecine	171.09	Alkaloids	172.1	154.1	1764.09	282.293	1434.72	1057.88	703.239	423.902	1267.5	667.301	1502.13	1209.65	424.105	531.542	1211.77	397.838	1262.06	1526.96	268.741	1326.39
Riddelline	349.153	Alkaloids	350.2	332.1	1072.45	1561.26	967.925	1039.48	696.713	1741.66	1063.27	1097.54	1185.18	857.189	1475.94	1082.45	1131.1	734.284	918.831	2205.05	899.509	489.578
Benzoyltropein	245.142	Alkaloids	246.1	105	335.664	1268.36	1607.98	631.925	740.313	705.525	781.713	1755.58	1235.66	354.528	313.056	366.048	1136.37	1366.24	970.443	1062.35	1236.17	323.424
Sipeimine	429.324	Alkaloids	430.3	394.3	658.314	3079.26	815.386	891.148	663.784	608.537	1018.04	1086.37	895.941	1063.96	3984.71	220.22	407.705	607.99	885.37	1558.72	661.87	882.455
Beta-Solamarine	867.498	Alkaloids	868.5	396.3	579.29	138.719	135.46	537.431	153.948	274.937	737.058	145.436	536.36	144.505	268.656	292.163	876.09	424.666	727.237	147.697	462.277	587.77
Brugine	273.086	Alkaloids	274.1	142.1	751.604	1541.65	258.112	508.449	523.089	1022.94	1784.13	512.191	517.408	1551.84	1539.77	770.935	2309.29	4552.87	2044.1	2962.85	2800.04	513.912
Piperlonguminine	273.136	Alkaloids	274.1	57.1	657221	689303	838404	723242	15128.8	700854	658860	787346	849410	719662	2229.25	733877	828413	784661	602621	616403	622951	10466.6
Cochlearine	261.136	Alkaloids	262.1	121	3187.63	2146.91	6692.79	3239.15	1400.48	4587.85	2989.43	1364.24	2676.43	7910.48	2664.86	8050.7	2268.61	5395.67	1935.96	1168.39	1670.21	1871.65
Convolvine	291.147	Alkaloids	292.2	110.1	2605.24	3000.95	2974.39	5213.97	5234.39	4099.62	361.65	720.3	1496.1	2227.54	2231.74	1669.09	3369.54	6323.11	5232.24	6556.39	8053.24	10401.8
Phyllalbine	291.147	Alkaloids	292.2	124.1	307043	446203	276881	869688	787641	756392	138041	195641	221681	714748	542718	732647	719680	859683	1.19232e+06	1.62759e+06	2.88672e+06	1.16458e+06
Methyl reserpate	414.215	Alkaloids	415.2	174.1	1288.6	1716.06	949.032	2188.6	2309.7	2649.26	1010.52	516.384	944.928	760.032	1305.79	966.528	1112.69	2101.06	2395.44	886.608	4541.43	3894.48
Homodihydrocapsaicin I	321.23	Alkaloids	322.2	137.1	2281.02	1530.24	4900.54	2901.44	1018.18	1283.2	1714.56	1038.91	1740.48	3723.33	1022.53	2081.34	2031.81	8848.34	1820.61	2027.71	956.48	2189.18
Methylisopelletierine	155.131	Alkaloids	156.1	98.1	4120.11	1412.48	4351.59	6799.97	4749.2	4779.65	3526.32	2899.29	3563.61	4475.7	5715.44	3308.9	11982.5	3530.16	3555.66	4283.4	1884.63	5060.06
Roemerine	279.126	Alkaloids	280.1	206.1	350.497	357.494	360.449	179.102	160.89	178.095	172.127	537.997	338.523	1023.66	593.654	169.337	174.53	175.305	170.5	168.33	1188.1	714.522
3-Hydroxy-2-methylpyridine	109.053	Alkaloids	110.1	39	653.499	750.104	226.38	550.435	468.391	527.282	443.625	553.861	265.227	580.69	805.461	453.337	833.389	604.817	395.318	620.967	383.922	529.134
Hypotaurine	109.02	Alkaloids	110	65	876.615	785.323	773.644	1293	1043.28	390.78	841.614	980.328	971.942	902.361	265.8	2475.84	1437.72	850.368	652.908	777.598	1232.77	645.722
Skimmianin	259.084	Alkaloids	260.1	228.1	321.195	173.313	163.685	79.5335	395.736	237.27	517.438	408.655	168.315	423.049	264.88	167.139	702.219	155.967	316.932	323.253	159.348	393.163
1-Cinnamoylpyrrolidine	201.115	Alkaloids	202.1	72.1	899.075	567.112	1277.47	2328.63	1488.09	1626	569.673	1319.73	1139.45	723.959	954.73	1519.87	660.748	1503.34	541.628	1307.74	754.812	2533.44
Reserpine	608.273	Alkaloids	609.3	195.1	258.858	1020.39	534.482	261.048	1553.21	516.484	1315.86	779.072	259.844	2325.92	3350.11	4003.12	265.1	534.688	251.522	803.632	771.944	522.629
Harmol hydrochloride monohydrate	198.079	Alkaloids	199.1	131.1	356.42	989.48	1030.85	364.514	658.88	726.472	362.952	537.264	728.744	861.364	1380.89	356.562	321.488	363.236	339.38	326.742	678.76	537.324
Mimosine	198.064	Alkaloids	199.1	124	159.74	322.42	319.62	319.62	163.1	321.3	322.98	150.64	173.04	565.04	477.625	485.834	504.49	727.051	321.44	510.041	322.7	161.42
Lupanine	248.189	Alkaloids	249.2	136.1	1386	162.716	834.056	506.356	174.648	526.464	526.693	545.887	1672.16	668.682	510.241	168.416	167.656	168.568	527.606	506.585	707.354	698.145
Matrine	248.189	Alkaloids	249.2	148.1	991.302	1018.74	1242.36	1039.79	554.224	1614.05	859.061	1071.66	794.849	674.507	613.378	733.77	439.235	1258.09	1861.33	597.595	488.616	818.293
4-Hydroxybenzylamine	123.068	Alkaloids	124.1	107	448.418	850.428	572.701	565.065	428.479	709.702	564.574	1501.22	515.534	301.064	425.408	281.749	283.576	1264.41	426.517	1647.77	421.302	141.505
Darlingine	219.126	Alkaloids	220.1	118.1	4451.22	2482.99	4261.24	1650.25	1834.55	2119.09	1281.17	2661.11	1665.83	818.409	1251.52	1749.52	2137.09	1978.72	1862.65	2960.24	4469.67	3625.72
Synephrine	167.095	Alkaloids	168.1	150.1	3757.15	8575.28	4461.91	4807.98	3954.43	2590.21	1022.76	4514.04	9236.6	6572.58	2803.04	4647.6	13732.5	17763.7	20482	14240.5	5071.83	15596
7-Methylguanine	165.065	Alkaloids	166.1	149	312.35	550.78	240.45	79.23	164.008	79.762	78.584	158.202	234.912	158.202	164.093	240.411	377.225	1024.25	77.634	78.584	501.381	1362.9
Hordenine	165.115	Alkaloids	166.1	121.1	3365.18	1558.42	1593.24	2641.22	905.67	1434.06	2050.02	495.196	1281.96	3243.44	1877.26	1022.28	557.584	1717.3	1942.1	1484.53	1984.94	3075.22
Cathinone	149.084	Alkaloids	150.1	117.1	820.372	1072.18	807.755	1071.74	820.372	1469.87	526.533	1486.89	2142.37	809.523	817.384	1054.92	271.83	2690.9	546.091	526.201	1316.69	803.225
Tacrolimus	803.482	Alkaloids	786.5	768.5	480.519	1334	1473.5	2155.43	372.627	3104.23	714.691	459.374	2424.65	4710	1725.34	1730.23	3208.5	2058.74	2351.73	1782.86	4138.5	3207
Rhynchophylline;Isorhyncophylline	384.205	Alkaloids	385.2	325.2	306.936	599.671	1196.74	1481.51	299.367	956.386	296.105	312.678	3030.78	304.848	954.822	685.115	956.777	903.992	1574.68	913.767	846.353	968.634
Tropine acetate;3-Acetoxytropane	183.126	Alkaloids	184.1	124.1	3472.27	4740.56	1189.39	1108.34	1400.24	1782.39	1393.69	2816.46	2596.42	2313.24	1423.38	4623.59	393.998	3060.7	1645.9	1500.92	1703.21	2700.48
Alexine;Australine	189.1	Alkaloids	190.1	154.1	806.34	322.031	807.204	224.964	111.672	246.456	368.543	438.973	567.478	338.827	230.796	303.75	615.268	549.504	548.971	440.486	597.373	349.001
Reticuline;(R)-Reticuline	329.163	Alkaloids	330.2	149.1	324.3	1009.23	971.312	1011.01	689.577	2418.43	345.414	1256.32	312.984	1377.65	1540.08	1032.51	1032.92	334.098	979.581	687.924	630.66	687.648
Isoquinoline;Quinoline	129.058	Alkaloids	130.1	103.1	24677.8	33109	17736.3	12470.4	24261.5	27280.6	5707.61	29453.7	14923.8	17177.1	13350.8	31231.8	90017	117687	159394	98254.1	135457	73971.4
Amabiline;Supinine	283.178	Alkaloids	284.2	122.1	6196.53	11688.6	6309.54	43960.1	59009.6	73664.2	7239.72	2103.55	3981.03	8210.82	4099.59	6893.33	3928.59	7317.65	6310.79	13262.3	7843.24	13206.1
5-Hydroxylysine	162.1	Amino acid and derivatives	163.1	128	1350.63	5048.68	810.726	3947.2	2098.09	1836.15	1265.11	1652.1	540.252	3067.67	953.699	1419.84	2672.93	1676.63	1414.94	1997.88	872.734	1947.05
L-Valine	117.079	Amino acid and derivatives	118.1	72.1	146974	71618.7	143580	101488	132287	222193	160804	113952	203348	106799	92342.6	123203	108011	105639	196545	94313.4	204245	240721
L-Ornithine	132.09	Amino acid and derivatives	133.1	70.1	44144.2	27321.1	31094.5	39955	35192.1	36792.8	166.402	2680.94	19472	8694.08	2687.07	311.402	19991.1	18668.5	15862.4	785.656	20642	14468.1
L-Histidine	155.069	Amino acid and derivatives	156.1	110.1	3372.69	1902.71	3400.2	2091.23	4862.59	1353.31	4086.51	1085.92	3810.39	3638.09	1262.85	3109.14	3246.78	2938.39	4064.67	1493.35	1628.58	2089.71
trans-4-Hydroxy-L-proline;4-Hydroxyproline	131.058	Amino acid and derivatives	132.1	86.05	3330.55	3835.59	3203.49	1849.96	1745.66	1549.02	2363.11	6631.59	1742.38	1110.59	1395.19	3535.88	1017.86	6749.55	3354.1	973.704	2754.85	4367
L-Methionine	149.051	Amino acid and derivatives	150.05	56.1	5511.91	15134	13506	7502.18	34003	16419.5	5713.14	20293.5	23700	14294.2	12768.3	23173.2	26918.2	15552.3	10112.5	3440.24	19423.5	15590.6
Tryptophan;L-Tryptophan;D-Tryptophan	204.09	Amino acid and derivatives	205.1	188.1	212.318	109.339	112.254	4359.37	109.392	215.286	326.904	434.844	550.424	110.558	324.784	328.176	220.692	109.392	220.586	13442.8	218.89	440.343
3-Hydroxy-3-methylpentane-1,5-dioic acid	162.053	Amino acid and derivatives	161	57	133.69	125.57	125.454	127.252	994.514	667.246	375.84	418.308	140.186	426.637	125.512	268.999	138.852	426.636	402.687	140.244	138.272	142.042
N-Acetyl-L-phenylalanine	207.09	Amino acid and derivatives	206.1	58	536.36	3522.31	539.44	1323.08	2289.65	1897.72	1898.38	267.96	268.95	246.84	1335.84	1350.03	5771.94	788.26	7557.24	3770.8	8381.61	6279.04
Tyramine	137.084	Amino acid and derivatives	138.1	121.1	525.919	1235.83	665.856	2774.89	581.041	1882.93	1194.64	1554.92	1743.01	1045.88	974.388	783.913	1883.34	974.037	391.406	991.585	396.366	784.883
Pyrrole-2-carboxylic acid	111.032	Amino acid and derivatives	112	68	708.059	919.503	1799.29	917.613	3169.12	1602.13	299.39	1197.97	1190.4	840.931	3180.29	1196.41	1980.91	1403.07	1993.46	2406.9	1529.09	2647.91
5-Aminovaleric acid	117.079	Amino acid and derivatives	118.1	55.1	36445.1	42460.4	62399.3	24268.2	16551.4	32111.3	23798.1	51015.4	26241.4	26613.4	8055.68	32524	30597.4	28906.1	47586.2	30697.9	23640.4	33526.2
Guanidineacetic acid	117.054	Amino acid and derivatives	118.1	43	2750.87	2567.95	3534.57	3045.39	1887.26	1110	1049.89	4584.34	4537.39	1833.86	2290.79	3426.13	2589.01	2665.84	2027.13	3067.66	1572.52	1307.37
3-Aminoisobutanoic acid	103.063	Amino acid and derivatives	104.1	30	3050.55	52884.8	2527.58	2189.26	38344.8	805.24	450.492	931.549	45008.4	789.742	452.886	150.716	455.1	633.696	753.563	4810.67	1314.3	1629.39
S-(5'-Adenosy)-L-homocysteine	384.122	Amino acid and derivatives	385.1	136.1	21904.2	22348.6	34511.4	16466.9	16388	12091	12790.5	23884.8	16575.6	16583.4	11952.4	16746.6	16171.2	33221.7	21994.7	16101.2	16995.9	13875.7
5-oxoproline	129.043	Amino acid and derivatives	152	69	59137.5	61859.8	62147.1	45861.1	48811.5	42788.8	44595.9	62653.3	71717.9	49712	46084.7	44438.6	44615	54486.8	39788.2	34491.4	45894.7	50059.7
D-Alanyl-D-Alanine	160.085	Amino acid and derivatives	161.1	44.1	1745.57	1944.49	1683.23	3895.56	2078.8	4866.4	1912.79	2664.93	1247.8	2888.86	5177.64	2914.86	3145.68	1836.25	1793.67	1781.33	554.58	3080.49
N-Acetyl-l-leucine	173.105	Amino acid and derivatives	174.1	86.1	992.42	904.02	885.95	1754.22	891.02	1814.02	1349.01	1836.9	2138.49	2055.08	2621.97	1246.31	1491.25	2168	1254.24	2540.54	805.61	1703.39
(2S,5S)-trans-Carboxymethylproline	173.069	Amino acid and derivatives	174.1	128.1	3573.06	2059.49	2094.79	900.063	1446.16	1950.33	2081.91	3402.4	2844.94	1161.29	1985.64	1591.11	1817.58	2306.98	2078.94	1955.12	1146.88	3034.3
N5-(L-1-Carboxyethyl)-L-ornithine	204.111	Amino acid and derivatives	205.1	159.1	683.464	402.782	1113.33	1216.93	1286.27	1982.02	531.246	2931.51	482.628	1091.06	844.858	1491.62	1067.82	2231.1	3657.43	1743.74	1862.06	2442.52
N-Acetyl-L-glutamic acid	189.064	Amino acid and derivatives	190.1	84	1254.99	667.6	1373.01	1019.21	884.521	1178.93	711.471	946.848	1202.39	1106.66	2371.85	1425.08	1941.33	1487.02	1521.28	1223.65	2325.13	1538.93
N'-Formylkynurenine	236.08	Amino acid and derivatives	237.1	163.1	1184.24	801.919	1395.48	641.658	1076.85	542.344	2232.77	2529.14	702.328	784.183	916.38	784.797	995.152	1183.53	566.984	1005.73	1567.62	871.82
3-Nitro-L-tyrosine	226.059	Amino acid and derivatives	227.1	181.1	533.805	1453.64	2811.72	1025.92	684.915	1364.07	1395.44	1038.33	1088.54	900.6	1392.73	1705.98	2836.35	1763.06	1035.33	2516.26	2414.37	2912.4
Acetyl tryptophan	246.1	Amino acid and derivatives	247.1	130.1	950.91	1437.75	5156.2	1745.66	1314.72	999.63	894.94	1242.72	455.07	478.5	961.35	962.365	1034.29	328.99	2326.02	995.353	2664.09	718.837
Levodopa	197.069	Amino acid and derivatives	198.1	152.1	510.354	126.886	255.06	254.007	575.386	510.237	390.429	1162.42	639.033	380.16	379.431	509.569	765.86	761.085	1147.08	256.464	774.121	639.149
Phenylacetylglycine	193.074	Amino acid and derivatives	194.1	91.1	3193.94	6912.96	4706.44	2294.41	3954.37	3014.13	1628.2	5078.53	2672.52	2832.72	985.622	1512.02	3671.15	4611.21	6725.9	1563.54	3647.46	3360.2
Glutathione oxidized	612.152	Amino acid and derivatives	613.2	355.1	9521.78	54969.6	100880	99462.4	94527.8	8708.71	40566.8	2587.31	46024.6	40539.9	2386.24	31781.8	7218.4	2404.53	78657.2	923.097	5768.93	48807.8
Glutathione	307.084	Amino acid and derivatives	308.1	76	6055.82	2088.45	2530.58	908.445	3431.1	178.125	1514.7	1474.45	313.12	1195.85	101.032	3260.76	5140.45	2096.86	1928.93	2746.73	1202.4	822.19
L-Pipecolic acid	129.079	Amino acid and derivatives	130.1	84.1	1.11849e+06	915525	1.07025e+06	1.10275e+06	507683	290280	2.11051e+06	2.13645e+06	3.92036e+06	6.08147e+06	3.7995e+06	4.1707e+06	520336	757937	588929	228384	314376	950559
p-Hydroxyphenylacetylglycine	209.069	Amino acid and derivatives	210.1	107	917.289	520.111	1104.45	854.165	1129.5	746.035	373.832	1502.67	1056.37	361.548	683.173	1398.1	540.985	743.099	1125.48	736.432	381.468	747
4-Hydroxyphenylacetylglutamic acid	281.09	Amino acid and derivatives	282.1	107	443339	752566	343394	2.7891e+06	4.02123e+06	4.24267e+06	466588	226404	275121	163843	388571	278286	184257	110414	278309	639192	680874	827481
Beta-Tyrosine	181.074	Amino acid and derivatives	182.1	123	3388.01	37299.1	33032.9	30308.6	25776.7	2882.07	15629.4	25183	22058.7	20722.8	5249.4	3620.33	14327.3	5024.34	3083.8	9245.89	4544.66	24303.4
N-γ-Acetyl-N-2-Formyl-5-methoxykynurenamine	264.111	Amino acid and derivatives	265.1	136.1	1222.16	536.31	2278.36	779.709	111.565	886.469	1151.27	1001.02	398.838	1003.62	670.219	221.626	433.029	1222.68	836.161	1450.68	501.303	424.47
L-Norleucine	131.095	Amino acid and derivatives	132.1	86.1	4666.62	3043.1	2804.32	2565.06	1276.21	1157.73	1366.62	2180.11	2884.6	2567.5	1151.45	5313.67	2521.9	2058.12	3463.57	2710.86	1660.99	4979.84
O-Succinyl-L-homoserine	219.074	Amino acid and derivatives	220.1	102.1	1104.39	1035.59	1102.98	418.944	977.921	586.112	796.763	1383.43	893.172	2762.69	950.335	956.35	1101.71	3149.57	737.216	697.149	705.136	689.664
Aloeemodin	270.053	Anthraquinones	271.1	253.1	1411.34	631.449	317.524	1341.68	1573.35	1917.22	328.832	1239.7	1609.98	931.753	1608.82	2121.42	2137.93	1404.9	2698.27	1578.62	357.84	3275.85
9-Methoxy-alpha-lapachone	272.105	Anthraquinones	273.1	255.1	4460.67	5761.45	6250.56	4378.91	2289.67	8475.24	3622.59	5330.67	3735.44	4201.82	7845.13	8559.54	10867.5	14997.1	18273.9	11426.8	6440.5	8466.44
Chrysophanol;Chrysophanic acid; Chrysophanol	254.058	Anthraquinones	255.1	152.1	750.976	2339.49	1593.6	610.24	1098.69	1772.1	417.216	404.352	1630.14	823.936	1098.69	919.36	2099.33	901.696	1775.08	635.648	1249.34	1694.72
Juglone	174.032	Anthraquinones	175	147	4047.68	3701.39	5154.86	4492.26	7029.82	4302.57	3786.4	6686.15	4105.71	3095.18	3432.33	4989.95	8545.26	5029.46	4596.34	8233.95	5156.96	3757.08
Cascaroside A	580.179	Anthraquinones	581.2	401.1	712.867	1117.69	759	744.3	374.25	2562.66	4720.68	718.178	1490.44	1086.75	372.15	2490.39	1085.55	1463.79	1503.05	1817.2	744.3	364.03
Aristolindiquinone	218.058	Anthraquinones	219.1	105	22893.5	24106.5	24863.2	16983.4	16928.6	21158.9	20915.3	17632.1	19873.7	21105.4	27649.9	28732.1	14678.1	10498.9	18522.6	10395.8	10603	15198.1
Deoxylapachol	226.099	Anthraquinones	227.1	55.1	1501.01	1295.21	3974.77	2754.2	1600.06	2719.36	2305.15	674.816	4371.36	2931.42	3250.49	2842.03	2651.5	3686.1	1320.66	1620.03	4342.91	4032.71
Glucofrangulin B	564.148	Anthraquinones	565.2	385.1	2047.26	1735.02	516.395	277.663	273.083	260.487	775.508	560.592	2230.35	4650.19	2437.48	3926.43	1027.41	1030.5	2839.26	5093.07	4632.21	1845.17
Anthraquinone	208.052	Anthraquinones	209.1	105	840.301	1491.49	1400.4	1355.2	2027.66	1538.31	1527.68	1544.31	1212.75	2480.94	2185.66	1447.91	2021.48	1944.94	1105.34	2362.59	1353.97	1171.02
Questinol	300.063	Anthraquinones	301.1	283.1	1691.11	1058.49	1703.53	1055.82	1039.08	963.837	1252.56	1222.16	1582.47	1921.77	973.524	699.388	3163.24	1969.33	829.611	2143.85	701.184	1038.55
Vitamin K1	450.35	Anthraquinones	451.4	187.1	4777.3	63070.5	30468.5	31558.2	13336.2	22838.3	41502.8	21545.9	6531.82	1103.43	27795.4	5574.74	31740.2	1200.54	32010.3	28635.3	15810.4	11996.2
Swertiaperennin	288.063	Anthraquinones	289.1	165	10246.3	12109.6	13041.5	9851.36	14488.6	1084.16	17126.7	8559.1	10812.4	12445.4	21774.1	8368.97	11711.9	3170.37	11537.4	7621	11200.6	5397.75
Shikonin	288.1	Anthraquinones	289.1	271.1	177671	316741	157157	153241	127765	156452	222668	133745	238141	172829	192567	193318	178229	172319	221577	186532	222790	132172
Physcion 1-O-beta-D-glucoside;Physcion 8-O-beta-D-monoglucoside;Sissotrin	446.121	Anthraquinones	447.1	267.1	542.165	1619.16	539.97	266.42	270.38	266.42	539.75	535.141	534.263	536.458	522.41	493.014	530.751	266.42	798.049	262.35	266.42	531.848
Phenylacetonitrile	117.058	Benzene and substituted derivatives	118.1	101	1385.91	2963.96	1494.68	934.554	1882.26	1607.98	2795.34	3078.73	1855.66	2291.69	1987.17	2204.53	2698.43	1466.78	2827.86	2105.19	1842.53	1157.07
5-Phenyl-1,3-oxazinane-2,4-dione	191.058	Benzene and substituted derivatives	192.1	103.1	1186.68	209.152	198.144	314.244	829.126	594.432	915.986	627.714	1820.05	851.88	396.46	1051.52	206.658	627.714	198.144	600.366	1044.97	568.202
Enol-phenylpyruvate	164.047	Benzene and substituted derivatives	165.1	91.1	220362	135070	217888	541605	491040	543400	41365.8	73779.9	105449	669016	578600	670874	568241	540055	1.05812e+06	1.06354e+06	1.89776e+06	936708
2-(Methylamino)benzoic acid	151.063	Benzene and substituted derivatives	152.1	134.1	2625.36	1400.76	3485.66	1519.33	1897.07	1435.27	945.981	3941.52	2513.78	931.464	2772.86	2492.68	3294.27	2478.23	2782.98	1329.87	1930.09	1250.88
N-Methyltyramine	151.1	Benzene and substituted derivatives	152.1	121.1	808.969	689.836	654.318	330.718	344.634	686.637	477.912	819.11	327.736	495.125	154.922	653.468	324.044	971.914	711.302	482.8	817.123	1035.67
N-Acetylarylamine	135.068	Benzene and substituted derivatives	136.1	94.1	2350.61	3230.51	3614.76	2806.33	4340.02	2680.58	2697.87	2710.61	3330.06	1083.44	2087.71	2003.12	4316.97	3204.41	3549.06	1623.4	5533.16	2363.62
4-Propylphenol	136.089	Benzene and substituted derivatives	137.1	91.1	14269	27667.1	56035	17881.6	30437.6	13840.2	14255.8	21638.5	19267	23934	13934.8	15334.8	11971.5	30689.5	35657	13819.9	27389.1	6743.08
3-Methylsalicylaldehyde	136.052	Benzene and substituted derivatives	137.1	119	2395.15	2390.37	1822.86	3653.64	1108	3546.92	1332.45	2187	1112.5	1122.5	2390.14	1482.3	2994.92	2996.43	2618.63	2207.17	1482.3	4808.96
N,N-Dimethyl-1,4-phenylenediamine	136.1	Benzene and substituted derivatives	137.1	120.1	44294.4	52441.9	31942.2	10351.4	10005.8	12651.3	8512.85	16069.9	24564.9	9609.35	2195.7	8070.69	5543.23	10310.4	6039.79	4433.82	6759.36	3136.75
2-Methylbenzoic acid	136.052	Benzene and substituted derivatives	137.1	77	25203.4	21605	33036.6	17826.9	27407.9	27260.9	17462.1	30182.9	47337.1	22725.6	27492.4	32477.7	27114.1	25474.2	41777.1	34826.3	47108.6	30533
Atropaldehyde	132.058	Benzene and substituted derivatives	133.1	103.1	8989.78	10654	7662.66	8888.44	6507.02	7973.63	13322.3	10590.9	7696.36	13754.6	9603.68	7734.28	8009.9	4603.5	6762.26	8442.43	10428.6	10319.8
2-Hydroxy-3-(4-hydroxyphenyl)propenoic acid	180.042	Benzene and substituted derivatives	181	105	6063.23	3626.26	2692.39	5688.19	7216.58	7603.32	3082.47	5140.8	6170.7	5076.89	2119.47	6963.89	7517.32	5577.32	4223.82	5464.07	8377.5	7931.22
3,4-Dihydroxyphenylacetaldehyde	152.047	Benzene and substituted derivatives	153.1	135	2591.11	2526.81	3500.12	1980.87	1035.52	2746.82	2926.44	1979.11	1674.26	2418.89	1282.72	1825.74	1367.15	2854.64	1033.64	2035.05	4028.02	1937.08
Styrene Oxide	120.058	Benzene and substituted derivatives	121.1	103.1	17952.3	19271.5	27340.6	49881.4	43122.6	17253	18230.2	31815.9	23457.9	43022.8	16302.3	10409.8	18194.4	15137.5	17653.7	16161.5	26212.4	19536.2
1,2,4-Trimethylbenzene	120.094	Benzene and substituted derivatives	121.1	105.1	33737	20969.7	17027.5	20699.9	12545	21087.3	28868.4	25119.7	34053	42584.6	23896.7	20065.6	22167.4	25864.8	27651.4	20270.3	34089.6	20455.5
N-D-Glucosylarylamine	255.111	Benzene and substituted derivatives	256.1	94.1	43495.6	60958.1	49517.9	13902.7	19801.4	13376.2	47483.4	31432.3	65471	48785	25355.3	40197.5	48507.8	67373.1	103092	31410.6	82944	52303.9
2,6-Dimethylaniline	121.089	Benzene and substituted derivatives	122.1	105.1	1460.55	1847.54	2924.69	4038.91	1210.25	1513.97	1460.98	1362.1	2146.28	1390.92	1313.76	2520.48	2070.96	2534.32	702.196	1999.9	2085.78	1900.61
Ephedrine	165.115	Benzene and substituted derivatives	166.1	148.1	5163.08	5368.14	9417.27	5401.02	13197.4	16055.9	5815.38	9180.82	4055.46	10398.2	13025.1	15009.3	9349.13	12870.6	26340.2	28397.3	44162.2	19476
Formylanthranilic acid	165.043	Benzene and substituted derivatives	166	120	10023.5	20339.5	10992.9	32149.5	25793.3	23370.3	5933.52	4418.14	4008.33	14277.3	16894.7	20788.7	18856.7	18188.4	38854.2	48920	67663.3	39225.5
Benzocaine	165.079	Benzene and substituted derivatives	166.1	120	335753	436995	441674	315199	431461	290238	116431	217454	234252	304118	214326	324955	378274	478199	400385	323156	634867	434543
Ortho-Hydroxyphenylacetic acid;1,2-Epoxy-p-menth-8-ene	152.047	Benzene and substituted derivatives	153.1	107.05	26927.2	29413.5	25564.2	12173.8	16500.1	20921.7	18139.1	25622.3	98418.2	14050.8	16703.6	32853.3	47069.6	64436.3	67805.5	27531.1	47805.6	30459
6-Phosphogluconic acid	276.025	Carbohydrates and organooxygen	275	97	1373.43	300.443	932.821	744.448	280.841	227.238	445.28	1448.38	980.221	555.81	1102.97	633.435	1113.95	229.537	269.346	857.708	562.65	943.349
Raffinose	504.169	Carbohydrates and organooxygen	503.2	89	1238.97	327.113	1020.64	821.981	663.975	1267.12	7924.52	2251.62	2663.28	5334.21	4790.4	3696.62	1331.95	2081.64	331.5	829.873	502.239	169.601
D-Fructose 6-phosphate	260.03	Carbohydrates and organooxygen	259	97	1586.83	641.084	1798.95	532.043	1193.85	317.471	1700.13	840.566	1283.36	316.687	2866.67	213.444	2542.64	3045.95	2943.95	3432.66	1426.54	2743.01
5-Hydroxymethylfurfural	126.032	Carbohydrates and organooxygen	127	53	7155.11	56163.8	59135.6	5597.38	31155.2	23345	46962.7	82346.2	91299.7	3999.19	49182.5	68193.9	56246.8	68212.2	64232.7	49869.1	35424.9	75301.1
Styrene-cis-2,3-dihydrodiol	138.068	Carbohydrates and organooxygen	139.1	39	471068	618570	369786	329945	444115	500845	454343	482956	451793	439029	562525	548668	389014	376845	457447	298357	1.11596e+06	461150
L-Gulose	180.063	Carbohydrates and organooxygen	203.1	81.1	1333.98	2680.45	5229.52	2088.4	2665.16	2574.26	1467.59	3483.54	8647.39	2365.11	2868.8	4280	3461.88	1695.2	1329.27	1302.52	331.846	1320.41
2-Deoxyribose 5'-phosphate	214.024	Carbohydrates and organooxygen	237	81	5402.27	759.38	1471.47	759.38	3098.38	2391	2065.41	2063.75	4043.65	2515.91	2236.36	2084.93	3783.83	1276.5	2546.65	3073.55	2794.48	3117.7
N-Acetyl-D-glucosamine 6-phosphate	301.056	Carbohydrates and organooxygen	302.1	99	1453.16	243.536	544.112	481.864	1224.38	1477.71	746.976	1882.69	1210.49	1030.19	1162	259.532	246.884	764.832	242.668	728.004	970.176	730.98
Dopamine glucuronide	329.111	Carbohydrates and organooxygen	330.1	154.1	354.64	1015.12	2140.79	713.179	1313.3	358.072	708.04	335.907	712.608	1341.28	343.486	345.059	1074.25	2093.65	1037.4	1425.22	712.608	1305.88
Galactinol	342.116	Carbohydrates and organooxygen	343.1	181.1	1184.17	987.624	402.566	627.714	1760.25	602	409.016	1650.8	2892.42	1300.97	2171.71	3200.49	2963.18	2084.3	991.872	2829.17	974.466	1353.82
1-O-Caffeoylglucose	342.095	Carbohydrates and organooxygen	343.1	163	1906.86	1978.14	631.543	1316.99	1149.26	1139.54	2004.82	1338.19	2585.81	830.322	2589.82	3998.8	675.737	2614.44	1033.26	652.031	2289.74	1609.6
beta-Lactose	342.116	Carbohydrates and organooxygen	343.1	163.1	1175.61	1645.89	783.541	574.663	2796.67	1437.61	1878.09	2088.36	954.772	3087.95	859.825	1889.99	1031.55	1377.02	1546.22	1732.2	1795.53	862.596
Maltotriose	504.169	Carbohydrates and organooxygen	527.2	365.1	15246.7	12459.6	20357.7	1385.36	4708.73	991.541	30463.2	21928.9	17929.5	36243.9	28459.3	37093.9	13154.6	9439.73	9870.32	4562.71	3689.56	3151.01
Mannose 6-phosphate	260.03	Carbohydrates and organooxygen	283	185	5416.41	2586.18	2590.6	12405.7	11930.9	13535.9	422.198	1056.06	2516.67	2460.93	2589.02	1574.16	1077.04	5104.82	1677.69	3831.2	1037.04	2704.79
D-Xylulose	150.053	Carbohydrates and organooxygen	133.1	43	4594.61	2441.58	9163.69	4097.4	4277.66	4129.36	2025.21	1686.06	3890.24	2664.7	2293.12	2004.72	3126.48	5552.78	2096.52	1848.2	2616.56	2610.08
Inositol	180.063	Carbohydrates and organooxygen	181.1	163.1	1042.99	1859.85	560.26	827.474	2453.26	708.66	692.086	892.683	1321.14	1108.02	1669.44	425.005	1826.99	692.15	1037.73	874.903	1266.98	1590.74
D-Arabinose 5-phosphate	230.019	Carbohydrates and organooxygen	213	99	367.435	487.987	1592.79	2443.08	3207.21	980.125	729.011	966.966	2426.19	1514.16	3610.4	1275.16	482.411	1447.23	774.402	1207.34	1157.54	1344.51
acetophenone	120.058	Carbohydrates and organooxygen	121.1	43	8397.32	11945.2	7824.25	11184.6	20086.3	6302.68	8766.64	11115.3	8061.19	4903.99	24007.7	7399.84	6344.72	6830.45	9198.8	11550.5	5960.76	17959.9
Erythrose	120.042	Carbohydrates and organooxygen	121	103	16278.3	40938.8	30147.9	35499.3	41929.6	41576.8	34995.1	55646.9	29915	61469.3	25952.4	21756.5	15381.1	35698.8	34752.1	40782.3	43128.8	21426.6
Glucosamine	179.079	Carbohydrates and organooxygen	180.1	162.1	1007.75	1694.85	1615.16	857.621	2727.93	1449.71	440.361	1476.37	816.99	1098.13	1120.18	877.332	2224.19	602.908	659.638	634.244	723.611	614.86
Glyceric acid	106.027	Carbohydrates and organooxygen	107	89	150117	105339	203811	56981.1	195217	45119.9	24885.7	84695.3	106853	100525	145466	197764	97405.7	109243	238770	112767	71097.5	75320.1
Pseudouridine 5'-phosphate	324.036	Carbohydrates and organooxygen	325	99	842.972	529.256	195.208	432.9	287.664	480.101	291.564	1351.38	1869.13	1328.35	381.992	761.384	554.736	1541.53	191.048	769.652	1153.93	432.952
1-(beta-D-Ribofuranosyl)-1,4-dihydronicotinamide	256.106	Carbohydrates and organooxygen	257.1	108	613.008	415.122	3642.26	404.372	1017.64	1321.73	600.968	195.736	391.3	1684.81	568.374	204.336	1331.54	995.846	5784.96	204.422	3138.1	575.426
Streptomycin	581.266	Carbohydrates and organooxygen	582.3	263.1	812.297	508.121	250.194	262.626	247.863	766.412	1520.38	1297.47	275.502	770.403	1729.69	990.548	257.187	524.069	1315.08	770.403	259.074	1831.4
6-Hydroxy-5-methoxyindole glucuronide;5-Hydroxy-6-methoxyindole glucuronide	339.095	Carbohydrates and organooxygen	340.1	164.1	735.32	370.74	740.064	369.704	367.188	1484.87	714.861	724.943	367.336	2941.23	361.86	719.132	347.652	364.82	364.672	184.556	1835.46	1102.36
25-Hydroxyvitamin D2-25-glucuronide;25-Hydroxyvitamin D2 25-(beta-glucuronide)	588.366	Carbohydrates and organooxygen	589.4	395.3	386.616	153.218	78.9165	153.147	1296.02	317.348	76.5735	151.443	233.153	341.43	76.5735	387.862	263.434	413.672	76.538	154.638	421.433	157.904
Nodakenetin;Marmesin	246.089	Coumarins	245.1	187	1284.58	1102.77	719.739	1814.78	3666.75	735.264	3840.34	692.415	1094.86	367.04	3104.32	735.264	1454.61	1817.39	722.92	1458.18	1806.07	2566.34
ESCULETIN	178.027	Coumarins	177	89	2344.74	448.96	583.372	1318.82	3120.96	2096.11	2545.75	1105.02	1277.79	694.692	4318.64	1331.42	1122.77	944.097	790.495	1108.43	451.352	901.6
Oxypeucedanin	286.084	Coumarins	287.1	203	2229.77	1082.37	699.727	1423.06	895.106	520.78	721.578	697.972	2073.06	354.09	1230.95	1439.94	2019.16	2865.47	3081.21	1767.97	1062.27	619.54
3,4-Dihydrocoumarin	148.052	Coumarins	149.1	105.1	6182.36	8061.97	5847.77	7521.51	8086.13	5752.32	10007.6	13654.3	6258.78	10855.8	5041.34	5759.29	6102.25	5586.61	8264.25	10721.8	7073.96	6433.2
Bergaptol	202.027	Coumarins	203	175	1224.15	570.112	408	1018	1182.41	815.872	837.181	878.946	952.467	987.433	1461	404.352	559.289	2231.09	1631.92	1800.95	825.296	1282.79
Mellein	178.063	Coumarins	179.1	161.1	2001.25	2627.7	2377.4	999.389	749.77	1326.41	503.691	1379.65	2736.95	1626.86	754.085	2000.69	2873.53	1494	1252.02	3375.71	2265.48	1345.12
7-Ethoxycoumarin	190.063	Coumarins	191.1	163	1867.54	1376.13	373.792	742.371	1906.25	3909.47	371.461	1496.29	1798.69	2506.81	1859.76	2373.81	2195.33	791.729	750.041	364.136	752.042	765.716
Alloimperatorin	270.089	Coumarins	271.1	55.1	1939.49	1135.51	1346.76	3484.97	3677.07	2830.28	2040.21	1201.43	1003.23	1891.73	1874.87	4812.24	1019.05	2010.3	1683.95	2349.52	2309.32	2699.95
8-Geranyloxypsoralen	338.152	Coumarins	339.2	55.1	25130.7	66874.3	20837.5	35765.8	45719.6	80266.1	100334	35955.3	41153.7	19827.2	68322.2	36904.4	18781.2	21212.6	32640	32858.5	33452.9	33663.9
Bergamotine	338.152	Coumarins	339.2	203	2486.05	1569.65	4342.61	6092.88	7428.76	5183.32	1583.4	912.289	1905.02	2511.35	1903.35	2476.58	2350.26	5807.11	2358.48	2719.51	1117.31	3693.62
Chalepensin	254.094	Coumarins	255.1	69.1	1326.92	3401.11	1533.05	754.182	877.602	1121.21	1767.37	1009.01	1039.24	413.028	1086.82	548.46	892.452	1905.29	1155.33	585.222	1119.69	854.832
Xanthyletin	228.079	Coumarins	229.1	175	690.879	653.351	218.178	209.805	608.434	212.859	227.634	436.355	408.184	211.972	441.477	203.107	211.972	226.057	229.505	907.35	226.648	1158.06
3-Hydroxycoumarin	162.032	Coumarins	163	107	7120.2	4051.4	5276.07	4495.03	5898.27	5219.73	4788.95	5517.22	2243.42	5417.55	13958.1	3555.99	5727.48	7947.16	11055.5	4219.85	4997.05	6451.41
4-Methylumbelliferyl acetate	218.058	Coumarins	219.1	159	2464.75	2956.57	3966.37	2022.88	3951.92	4974.61	4375.06	3027.24	2132.98	5597.46	3889.51	4039.21	1788.05	4073.53	1448.98	4420.06	2904.36	2907.76
Decursinol	246.089	Coumarins	247.1	175	811.734	1518.68	2693.75	485.1	497.669	1638.09	505.607	1466.26	1014.74	1460.81	640.993	158.907	323.253	3893.2	479.514	319.284	160.524	1097.94
Esculin	340.079	Coumarins	341.1	179	24666.3	42526.7	29543.7	66577.9	57478.9	52612.2	9115.63	8140.73	12534.1	27526.7	20865	34401.9	33271.9	44762.8	58680.2	45999.8	126010	62060
Scoparone	206.058	Coumarins	207.1	121	2031.61	4072.02	3089.07	8735.72	2766.63	4463	4695.74	2861.99	4325.17	2051.88	4233.09	2552.07	1867.12	1431.59	3532.19	4003.93	13430	6569.41
(+)-Pteryxin	386.137	Coumarins	387.1	55.1	1706.07	1434.12	2519.59	440.392	1259	840.087	2524.16	855.427	426.24	845.154	1125.35	1490.12	3783.66	1474.28	2647.32	419.247	426.074	1903.8
Cleomiscosin A	386.1	Coumarins	387.1	137.1	264.032	817.63	541.788	1079.11	514.642	2506.48	253.663	2610.32	514.642	1684.31	1363.54	530.44	2160.59	2623.62	2485.44	755.836	3355.31	1797.66
Carbofuran	221.105	Coumarins	222.1	123	512.82	386.613	880.119	1424.41	453.213	888.167	318.293	492.119	766.677	780.552	588.023	645.465	256.41	576.59	511.821	626.873	1035.85	935.564
Fraxetin	208.037	Coumarins	209	82	954.491	694.358	340.567	624.351	1323.23	946.427	1523.09	1941.3	1698.63	1865.98	2238.98	1023.22	3103.5	930.7	1348.76	1002.04	324.187	2108.2
Luvangetin	258.089	Coumarins	259.1	203	31903.1	40092.1	30326.1	5982.95	5888.6	9425.91	23489.7	29914	30054.1	16121.4	12123.8	22407.4	15750.9	15590.3	23580.3	7237.45	15203.2	12025.4
Neoglycyrol	366.11	Coumarins	367.1	55.1	315.041	610.722	66.975	1068.95	519.054	474.987	2767.82	451.521	316.263	644.19	558.606	348.951	1046.17	448.502	869.855	909.588	1106.78	491.555
Dalbergin	268.074	Coumarins	269.1	241.1	383.468	256.464	253.598	127.121	1750.61	889.11	382.2	318.24	256.464	644.436	511.365	1662.73	379.75	381.15	382.414	257.283	127.179	382.725
Micromelin	288.063	Coumarins	289.1	203	148098	153790	104160	75222.6	93820.4	87632.1	137435	92876.6	106900	156786	132812	140859	86984.8	93820.9	118450	107088	122988	104724
Herniarin	176.047	Coumarins	177.1	121.1	5788.9	3953.41	1935.11	2356.18	5528.53	7872.71	2438.54	2858.95	1622.47	3932.64	4388.22	6718.9	3732.66	3982.95	5262.27	5622.55	4208.24	3166.77
4-Methylumbelliferone	176.047	Coumarins	177.1	149.1	3900.69	9383.35	3563.15	5370.21	4487.06	3119.38	3220.63	2811.88	3380.64	5019.63	2299.49	4080.75	4518.27	5755.61	1736.19	4644.27	7556.99	3344.05
Decursin;5-Geranoxy-7-methoxycoumarin;Decursinol angelate	328.131	Coumarins	329.133	175	5136.54	2857.28	2558.16	2304.01	2078.11	3383.37	2359.16	1758.63	3023.49	1950.15	3033.92	2747.89	2003.1	7689.94	1760.11	825.552	1231.68	2331.29
(-)-Epicatechin gallate	442.09	Flavonoids	440.9	288.9	1.18987e+07	1.14109e+07	1.10164e+07	1.03932e+07	1.45221e+07	9.12984e+06	2.74756e+07	7.47178e+06	7.61361e+06	5.20153e+06	1.60097e+07	6.48819e+06	8.49547e+06	1.29383e+07	1.30239e+07	2.36343e+07	1.17861e+07	1.19486e+07
(-)-Epigallocatechin gallate	458.085	Flavonoids	457	304.7	4.71562e+06	5.61415e+06	4.35937e+06	4.13784e+06	5.78375e+06	4.95819e+06	1.28319e+07	4.75104e+06	4.37186e+06	5.08931e+06	1.03493e+07	5.46939e+06	4.87342e+06	4.42644e+06	4.24834e+06	6.0794e+06	4.75408e+06	3.96539e+06
Astilbin	450.116	Flavonoids	448.9	302.8	3516.42	785.939	388.152	386.208	1942.44	782.46	9193.4	2925.44	2331.96	392.364	4033	785.615	5366.83	9475.32	6010.37	10530.2	2331.64	3098.11
Avicularin	434.085	Flavonoids	432.9	300.4	1530.29	2150.76	1380	14271.2	22132.1	27134	17997.4	4468.8	2459.56	18507.5	65161	28151.7	4465.24	2626.43	1846.35	17538.5	7566.51	6596.55
Narcissoside	624.169	Flavonoids	622.9	314.9	340.075	344.345	325.384	344.345	344.345	1027.95	694.26	344.345	344.345	347.495	349.377	361.883	342.82	1022.01	369.355	2305.31	348.158	344.192
Galangin	270.053	Flavonoids	271.2	196.9	3703.13	2937.25	3025.36	1235.32	738.035	1678.91	2448.5	2134.93	2465.55	1777.02	1629.59	851.648	1191.5	813.073	3434.47	818.075	1272.84	2918.41
Genistein	270.053	Flavonoids	271.2	242.8	1257.28	939.316	2891.21	3338.09	638.604	895.941	1010.39	640.548	1096.05	2962.05	953.532	1688.61	2136.46	4960.24	598.509	1598.33	943.326	1602.58
Chrysin	254.058	Flavonoids	255.2	152.8	1106.5	676.671	3319.5	1382.32	5403.5	884.815	1086.5	1427.03	678.488	1019.66	1351.49	700.016	1731.35	1086.5	1545.15	2444.62	3438.7	760.047
Isoquercitrin	464.096	Flavonoids	465.4	302.8	582520	1.95544e+06	754451	6.56102e+06	3.62063e+06	8.66152e+06	2.9289e+06	2.1572e+06	2.0297e+06	7.81724e+06	1.18674e+07	6.20193e+06	4.1707e+06	3.25643e+06	5.75257e+06	9.64125e+06	3.88914e+07	6.93233e+06
Diosmetin	300.063	Flavonoids	301.3	285.8	257.579	351.428	221.897	935.574	186.998	746.292	376.701	560.901	489.575	164.271	150.072	172.042	222.742	445.484	375.18	563.937	656.213	217.756
Farrerol	300.1	Flavonoids	301.3	180.9	367.965	1312.18	855.761	365.135	791.396	742.037	593.073	730.269	742.037	957.321	1807.78	397.103	795.397	3337.74	396.437	412.587	741.704	362.637
L-Epicatechin	290.079	Flavonoids	291.3	164.9	1.21177e+06	2.11661e+06	1.13608e+06	3.17357e+06	3.39016e+06	3.45128e+06	740471	748906	763495	3.09342e+06	1.97e+06	3.14802e+06	3.32059e+06	3.74769e+06	5.52947e+06	5.82565e+06	1.19665e+07	6.23542e+06
Glycitein	284.068	Flavonoids	285.3	269.8	163.229	162.732	331.57	973.25	164.578	320.778	814.287	492.575	156.91	828.117	163.016	323.05	325.535	584.652	652.632	939.363	308.566	156.129
Genistin	432.106	Flavonoids	433.3	270.8	2790.29	8208.23	27219.9	7745.72	96057.3	8983.92	2308.05	548.134	4195.08	5455.51	5363.6	8406.52	4917.18	21249.9	9618.51	48940.2	86029.8	8548.41
isoliquiritigenin	256.074	Flavonoids	256.9	211	1524.24	1911.58	4192.25	2825.51	1130.52	1772.59	683.156	2508.27	1458.22	3159.9	936.665	2279.44	2150.92	1816.8	2146.53	1923.64	2208.41	1503.23
Apigenin	270.053	Flavonoids	270.9	163	327.66	590.931	636.285	326.009	1905.41	653.523	874.008	328.803	624.371	294.64	1244.96	1307.05	2671.05	935.269	623.103	1634.45	321.945	321.945
Naringenin	272.068	Flavonoids	273.3	152.8	36991.4	19045.5	37940.4	15668.9	12244	20414.4	16944.2	43934.3	17548.9	24403.2	30046.8	34432.9	38729.8	47782.4	96251.1	65016.2	68891	100080
Phloretin	274.084	Flavonoids	274.9	169	664.753	1398.93	665.15	1632.31	3474.14	2252.5	363.845	1486.98	677.87	1682.03	1293.46	1344.82	651.37	3144.87	1384.61	2120.44	671.775	671.775
Luteolin	286.048	Flavonoids	286.9	240.9	2362.36	2213.63	1347.98	3045.84	2520.57	3125.98	1992.06	2407.98	3716.25	3924.49	7393.47	3912.46	1843.77	3367.26	3330.11	3558.27	1551.26	2545.46
Fisetin	288.063	Flavonoids	286.9	241	4031.46	7288.78	6645.43	4191.16	3032.45	4987.31	5521.16	4589.36	7616.18	9836.18	36070.1	51807.9	28396.3	35044.4	8744.36	10638.6	10178.6	6525.23
Eriodictyol	288.063	Flavonoids	288.9	163	9878.58	18672.5	16716.7	31174.3	11270.7	15907.7	20649.3	19444.8	17628.6	17066.7	14197.2	14232.2	10101.5	12902.6	38555.5	7501.91	18934.6	13729.6
Cianidanol	290.079	Flavonoids	290.9	165	1.33749e+06	2.39873e+06	1.12349e+06	1.19947e+06	3284.85	1.21692e+06	997016	1.18405e+06	1.10463e+06	1.32767e+06	990935	1.23461e+06	2.3998e+06	4077.6	3.88635e+06	3.2369e+06	5.9797e+06	3.09187e+06
Tectorigenin	300.063	Flavonoids	300.9	285.5	357.655	225.993	534.843	657.428	546.984	710.568	426.426	253.257	354.558	555.291	1920.51	650.183	220.029	839.966	657.354	687.369	833.363	763.531
Taxifolin	304.058	Flavonoids	304.8	286.8	12643.4	18764.2	5725.26	9167.92	14018.6	11044.7	11232.8	19536.8	17286.9	20946.9	6409.92	10992.8	11315.7	28160	16426.8	21087.8	10986.6	8994.83
(-)-Epigallocatechin	306.074	Flavonoids	306.9	180.9	4143.73	4139.3	748724	1610.96	3233.04	1356.87	2819.31	3940.96	4412.85	7.26783e+06	3192.51	4540.29	6617.28	5084.99	2850.35	4143.72	3913.81	3.86174e+06
Myricetin	318.038	Flavonoids	318.9	272.9	4392.03	4484.94	3103.22	6146.72	2738.13	7743.8	1135.06	2788.62	4162.48	5961.74	8388.05	10245.5	5504.66	3770.15	2750.74	6318.61	14253.8	9424.81
sinensetin	372.121	Flavonoids	373	357.4	281.085	1226.11	473.625	713.03	258.51	2123.41	1938.36	237.195	270.27	470.678	229.74	675.485	679.587	802.948	1658.31	2206.29	267.12	1871.65
Baicalin	446.085	Flavonoids	447	430.9	2669.3	5204.1	3888.88	4352.53	3699.35	1938.76	4440.02	4641.96	5606.25	3862.33	4219.51	7020.22	2696.05	5401.56	6429.52	3105.08	2629.22	3142.22
Glycitin	446.121	Flavonoids	447.4	284.9	1271.72	2010.5	711.876	518.037	227.088	518.277	4508.52	2873.46	486.019	467.292	1235.66	1677.11	509.62	1955.74	1013.47	1397.43	744.433	447.038
Astragalin	448.101	Flavonoids	449	286.9	601615	793306	1.19197e+06	5.1037e+06	6.25708e+06	6.4047e+06	1.31077e+06	1.11081e+06	1.80437e+06	2.46364e+07	1.04643e+07	2.21988e+07	1.77904e+06	2.37017e+06	3.3984e+06	3.74626e+06	7.91378e+06	5.44664e+06
Homoorientin	448.101	Flavonoids	449	430.9	533.126	2770.22	284.955	9917.17	753.951	561.682	7062.73	5799.82	481.338	17300.6	796.059	17070.7	1768.94	1590.3	577.412	502.876	10633.2	4668.95
Orientin	448.101	Flavonoids	449.4	422.3	1093.19	242.968	2054.82	1281.54	240.79	998.911	1620.77	1673	236.918	1173.94	1242.85	1110.6	256.399	1080.62	957.657	1177.81	1036.65	945.726
Silibinin	482.121	Flavonoids	483.5	464.8	1795.69	903.63	311.87	935.22	934.05	1329.12	854.342	932.49	602.68	2826.68	956.28	979.29	298.22	628.42	1579.63	1572.35	960.18	1236.62
Schaftoside	564.148	Flavonoids	565.5	546.9	487.677	1948.49	794.516	2041.54	1463.68	1704.63	4448.15	4131.64	2478.97	2441.24	2462.15	3049.64	2833.88	1703.66	2835.82	1092.49	2328.9	730.463
Procyanidin B2	578.142	Flavonoids	579	427	1.70167e+06	1.48077e+06	1.73415e+06	1.71369e+06	1.97009e+06	953068	1.1244e+06	1.1706e+06	1.22108e+06	1.4946e+06	1.01819e+06	644864	1.40108e+06	3.05744e+06	3.94649e+06	1.99564e+06	2.99253e+06	2.38972e+06
Rhoifolin	578.164	Flavonoids	579	433	280.572	1254.2	779.291	2082.47	826.2	5370.62	522.1	2779.66	1395.95	2550.37	1536.57	1947.11	278.869	1396.52	1024.01	775.88	1807.03	261.05
Vitexin rhamnoside	578.164	Flavonoids	579.5	432.8	258.05	268.624	318.364	1316.51	1053.88	1317.04	247.506	586.395	1050.04	508.13	527.558	524.783	516.243	775.04	524.57	254.109	1445.76	1369.69
Tiliroside	594.137	Flavonoids	595	308.8	69282.9	69482.6	68632.4	799530	273794	423691	71796.4	110997	115599	1.25993e+06	597133	1.08642e+06	412082	442404	443987	92383.8	201527	85996.6
Kaempferol-3-O-rutinoside	594.159	Flavonoids	595	449	169615	230112	189351	486753	581402	1.62166e+06	72751.3	106786	104062	722805	309818	521157	252270	451150	512179	719018	1.82574e+06	522269
Rutin	610.153	Flavonoids	611	465	65000	98877.7	60741.5	394768	320294	431824	37274.7	59919	81912.4	289078	139095	246171	223083	338274	331795	1.05156e+06	3.23039e+06	743067
Isorhamnetin-3-O-nehesperidine	624.169	Flavonoids	625.5	478.8	485.541	354.958	428.547	1020.39	743.158	249.551	853.248	624.248	999.342	519.556	687.351	1259.9	783.678	563.647	531.41	248.127	265.866	801.115
Icariin	676.237	Flavonoids	677.1	531.1	400.085	528.429	530.58	2878.79	710.835	794.528	392.63	364.254	387.66	1615.96	1142.75	1402.22	175.854	401.505	390.5	579.348	1427.06	348.507
Troxeruti	742.232	Flavonoids	743.1	596.9	784.362	1586.97	1031.1	262.472	1307.12	1227.95	1041.37	1000.45	514.48	627.352	508.45	736.547	6881.32	13417.7	19878	528.989	6150.04	9751.49
Puerarin	416.111	Flavonoids	417.4	416.8	27185.2	25133.1	10112.3	30086.1	37494	15619.6	13665.2	21686.7	35288.5	27504.4	38563.2	22344.5	9701.13	39243.9	20623.4	32838.1	28359.8	14712.1
Isorhamnetin	316.058	Flavonoids	317.1	302.1	161.172	175.676	128.316	1128.8	7974.07	2225.83	1032.56	165.094	1479.4	150.516	330.858	559.413	169.83	166.204	1317.57	599.643	624.624	779.842
Biochanin A	284.068	Flavonoids	283.1	268	163.322	252.035	86.7825	174.625	88.83	168.466	382.633	83.538	81.144	246.145	365.324	471.297	81.333	176.116	88.767	86.7825	83.5695	78.5925
Cyanidin 3-O-glucoside	449.108	Flavonoids	447.1	284	296.076	1014.12	865.163	281.424	296.076	620.781	1111.04	2184.46	281.556	288.024	1255.45	335.544	1799.7	2763.49	1161.77	1501.98	2313.23	2271.88
Xanthohumol	354.147	Flavonoids	353.1	119.1	1328.73	1140.04	1373	1258.87	1082.93	1542.21	5768.64	2986.87	1521.49	1338.75	3277.3	527.423	3779.82	1588.4	1423.03	1796.18	959.776	961.261
Catechin	290.079	Flavonoids	289.1	109	57797.9	112207	80811.8	55729.8	129578	71958	203423	36119.9	52703.5	66567.8	116461	44511.7	63709.5	97314.9	138249	151979	101124	83556.1
Tricetin	302.043	Flavonoids	301	151	116.688	111.639	839.019	6038.14	4289.6	5967.79	4780.85	112.506	1900.03	2846.53	7773.67	3478.62	1564.65	893.178	554.641	7766.49	3249.24	4189.64
Isosakuranetin	286.084	Flavonoids	287.1	153	14072.5	23528.4	17830	85014.4	101652	167327	27244.4	29385.4	23875.7	185509	219982	229969	109110	51071.8	222839	190231	254144	152970
Cyanidin	286.048	Flavonoids	287.1	137	15463.2	22414.1	10011.5	28592.2	21780.4	31080.6	83194.2	77403.1	63123.7	96371.9	77254.8	94500.3	10776.7	4734.09	21682.7	7656.3	25228.1	14977.9
Brazilin	286.084	Flavonoids	287.1	121	178509	359684	279833	672753	39740.2	535011	25008.7	23535.5	115336	338562	353054	352124	51189.7	49597.8	67162.4	89704.5	192654	204730
Demethoxycapillarisin	286.048	Flavonoids	287.1	269	4360.25	2103.98	4473.35	8662.39	15022.5	12294.2	6419.22	32088.8	8273.66	25617	26165.5	20409	55304.4	45613.9	35401.1	42674.3	34998.6	7417.52
2'-Hydroxygenistein	286.048	Flavonoids	287.1	177	7310.43	6164.27	9386.47	2991.5	5787.61	3895.32	4587.62	19680.6	9918.78	20977.7	9364.83	10431.1	11668.1	11496.4	3137.63	4032.12	1436.02	5809.16
(-)-Sativan	286.121	Flavonoids	287.1	123	976.452	802.545	967.672	1455.33	821.53	961.738	646.744	651.349	237.232	649.983	647.169	161.163	1285.4	2349.52	163.772	807.464	1293.21	1292.86
Flavone	222.068	Flavonoids	223.1	77	1848.42	1090.09	887.152	391.306	525.622	815.724	574.177	1362.06	677.84	389.435	1103.31	474.727	1704.81	877.617	3916.75	7008.14	809.055	938.164
2,3-Dihydro-2-phenyl-4H-benzopyran-4-one	224.084	Flavonoids	225.1	121	2308.02	2591.73	1468.12	4597.91	2341.82	2939.77	647.933	988.146	1643.13	2359.96	1953.98	1448.03	3165.93	2722.75	1619.24	1348.33	4105.14	2306.72
Pelargonidin	270.053	Flavonoids	271.1	121	598.599	1464.98	2549.12	1288.84	656.311	1093.96	362.32	1796.43	1093.82	601.55	361.9	1480.36	885.868	1187.32	1094.24	1474.84	993.775	897.899
Baicalein	270.053	Flavonoids	271.1	123	658.375	509.23	1016.07	624.893	632.736	60.875	490.018	475.991	757.175	624.3	791.911	782.728	1121.2	1347.6	435.818	1298.4	1334.52	366.75
3',4',7-Trihydroxyisoflavone	270.053	Flavonoids	271.1	109	888.024	1171.25	589.746	743.879	2992.31	1304.68	754.775	3462.02	1467.49	1425.68	3397.15	1198.56	598.372	2397.08	300.775	902.325	2128.93	2957.57
Pinostrobin	270.089	Flavonoids	271.1	167	1403.09	1072.64	3039.38	1422.51	972.08	675.831	2292.42	333.544	1099.46	974.033	699.868	683.657	2809.11	1035.35	2117.49	1716.21	1013.14	356.981
Naringenin chalcone	272.068	Flavonoids	273.1	153	79448.3	129663	107247	79947	79558	145423	159380	167784	194419	98034.3	68246.9	106204	29531.2	56914.5	71679.8	45219.1	73565.3	44804.5
Vestitol	272.105	Flavonoids	273.1	123	415828	428871	513200	316060	194467	366480	177510	131167	197626	435307	191033	108693	938022	1.16846e+06	1.36176e+06	1.04807e+06	1.95408e+06	1.23482e+06
Butein	272.068	Flavonoids	273.1	137	955.547	661.655	1731.61	772.635	1315.26	540.326	716.821	990.499	1126.11	1636.15	904.648	1011.5	279.936	1223.06	1500.67	1404.11	2128.17	2116.41
Glycinol	272.068	Flavonoids	273.1	95	8798.29	11801.9	7514.19	4433.36	5324.32	4177.3	4872.71	2796.41	2801.19	6223.16	3214.33	4557.32	12946.4	6444.91	14378.3	15512.4	15583.8	9090.29
Garbanzol	272.068	Flavonoids	273.1	107	2349.9	1042.44	1299.3	654.12	466.92	656.4	915.96	787.02	664.2	915.06	462.6	912.42	911.7	1235.16	1182.66	2025.12	1229.4	1433.76
Quercetin	302.043	Flavonoids	303	153	669.427	960.832	866.628	4699.35	2519.45	5147.11	830.208	4165.56	1441.52	5808	3378.33	3780.36	1004.97	1838.51	1476.99	734.027	4478.15	7689.73
Delphinidin	302.043	Flavonoids	303	229	4836.63	4607.17	4440.38	3578.84	4006.66	8340.88	1957.53	4732.37	2594.58	4159.97	9937.3	10816.2	3643.83	4660.22	4134.36	6967.67	7432.5	2025.51
Robinetin	302.043	Flavonoids	303	137	22765.6	36138.1	26255.6	19975.8	22579	23417.5	11223.6	11467	12483.4	25239	4819.06	15537.3	8274.75	12688.7	19449.6	20719	43913.7	18687.5
4',5,7-Trimethoxyflavone	328.095	Flavonoids	329.1	107	1268.12	2970.52	1689.89	1918.05	4916.48	1419.96	2772.46	905.113	4670.9	2013.52	1524.59	2286.18	2067.2	3770.35	4237.89	3863.67	4317.27	1853.04
Tricin	330.074	Flavonoids	331.1	313.1	3285.54	2665.44	2339.64	5678.78	976.977	2244.64	2205.46	6741.3	5258.63	4246.8	1104.08	4620.05	4011.9	4239.24	2019.75	3295.25	4507.53	3059.15
7,8-Dihydroxyflavone	254.058	Flavonoids	255.1	129	843.57	1138.27	2766.56	722.865	1502.85	2065.89	987.805	1193.57	700.802	1482.57	498.94	481.52	2010.33	899.038	1217.26	1157.99	1181.28	846.3
4',7-Dihydroxyflavone	254.058	Flavonoids	255.1	213.1	561.872	1313.36	1845.99	1563.66	553.833	1228.43	908.73	1350.64	871.528	845.495	611.002	1165.15	976.506	1074.12	1399.1	869.527	1110.85	701.516
Quercetin 3-O-neohesperidoside	610.153	Flavonoids	611.2	303.1	5875.97	6649.63	2583.64	16755.5	11622.7	21928.5	8125.37	2816.66	10770.9	7012.01	7076.72	1523.61	123564	183143	283513	115694	466891	182837
6,8-Diprenylnaringenin	408.194	Flavonoids	409.2	69.1	557.509	574.529	880.199	1186.41	1203.96	586.881	1498.5	590.724	1783.17	286.878	863.338	574.715	564.988	295.098	840.957	275.096	545.432	1102.39
(-)-Epiafzelechin	274.084	Flavonoids	275.1	139	107004	143396	85417	280744	217136	295940	33050	48569.3	51041	167644	145965	180442	74027.2	131953	146047	114088	223655	141434
(-)-Catechin gallate(CG)	442.09	Flavonoids	443.1	123	9867.85	6.9112e+07	4.53939e+07	2.03288e+07	1.87855e+07	11777.7	2.40865e+07	2.80828e+07	3.22588e+07	2.53578e+07	1.65264e+07	2.65259e+07	28614	47535.4	7.78534e+07	3.8931e+07	5.70266e+07	3.32175e+07
Deguelin	394.142	Flavonoids	395.1	192.1	246.272	238.576	2561.01	465.998	232.336	232.44	711.875	997.464	1536.25	1391.25	490.6	929.702	231.296	1392.99	993.668	232.44	1225.39	490.392
Kazinol A	394.214	Flavonoids	395.2	123	10876.2	17606	6146.45	11032.3	13373.5	11216.8	17684.6	6783.57	4499.92	3123.04	14916	3309.29	6700.38	4175.74	15250.5	9645.14	15745.9	13528.2
Neosperidin dihydrochalcone	612.205	Flavonoids	613.2	305.1	16218.6	29156.6	75890.3	23561.3	35092.1	21044.6	48660	31896.6	27197.3	21045.9	23473.9	6392.42	24425	44100.5	39023.2	20851.3	13686.9	40871.6
Hydroxysafflor yellow A	612.169	Flavonoids	613.2	595.2	198196	389115	306043	375567	400383	293965	384285	195979	319832	157031	370741	382949	10992.8	626269	277523	490260	352262	388201
Quercitrin	448.101	Flavonoids	449.1	303	1240.34	996.216	2779.17	77155.8	19996.9	8553.25	4187.18	7767.39	4855.7	19600.1	15251.4	49820.5	1494.65	10482.7	2986.46	3839.21	12653.7	2742.64
Desmethylxanthohumol	340.131	Flavonoids	341.1	119	687.582	909.374	457.569	5734.73	7103.58	3201.66	645.246	459.554	458.703	421.186	2970.13	1599.51	920.052	457.38	2293.23	444.528	915.516	4578.45
Irisflorentin	386.1	Flavonoids	387.1	167.1	927.256	935.608	1701.34	3886.48	3392.01	5010.99	1201.22	311.741	935.608	894.36	273.191	923.658	2979.14	6494.69	314.44	4805.77	4826.72	5293.56
Morusin	420.157	Flavonoids	421.2	403.2	2269.17	2600.61	934.85	1246.47	2273.31	307.098	5212.02	633.524	2171.65	3553.28	2802.29	1783.1	942.756	937.862	635.03	2272.18	1598.87	4090.92
7-Hydroxyflavone	238.063	Flavonoids	239.1	137	3208.89	750.846	1107.85	577.842	2102.45	798.756	1712.1	553.717	411.135	1267.41	380.745	1178.42	1557.72	2880.2	586.901	693.261	1410.96	403.104
Vicenin 2	594.158	Flavonoids	595.2	577.2	1717.06	689.818	681.034	2386.14	2939.01	2401.24	700.524	4738.97	2480.97	2369.01	3027.54	4999.54	675.27	3637.07	2043.1	4346.16	3203.72	2992.41
Vitexin 2''-glucoside	594.158	Flavonoids	595.2	415.1	59109.8	85673.3	48673.8	254225	231250	192134	15501.3	28163.7	35126.4	110309	97505.7	178822	17626.6	11622.3	16313	49061	134905	54185.5
Lonicerin	594.158	Flavonoids	595.2	269	2796.35	2549.2	5748.22	486.909	1017.67	1100.13	12300.1	5179.09	2049.5	2294.11	2102.81	985.668	8281.64	4734.72	10465.1	1436.07	16712.5	2167.21
Poncirin	594.195	Flavonoids	595.2	269.1	550.839	379.995	535.398	919.329	556.351	1090.52	372.099	541.067	536.63	365.19	621.825	898.035	643.822	378.186	359.104	1264.42	912.42	1489.02
Pelargonidin-3,5-O-diglucoside chloride	594.158	Flavonoids	595.2	271.1	19748.4	21758.9	5669.2	46877.4	55217.7	49402.3	3347.69	4398.52	6202.86	31377.2	17143.8	28235.2	2341.04	5125.9	11193.9	6406.73	23570	9272.26
Kaempferitrin	578.164	Flavonoids	579.2	415.1	23688.1	30598.9	20356	2768.15	4041.39	1892.46	945.77	2557.93	1262.13	2842.12	53067.5	1287.55	545.707	246.518	1542.77	1459.76	247.549	10858.8
Daidzein-4',7-diglucoside	578.164	Flavonoids	579.2	399.1	1072.5	262.217	2667.87	1052.13	4155.71	1051.68	1320.1	2621.38	804.104	1075.6	1876.16	2424.65	3485.03	1339.69	1837.75	1311.24	3769.1	1347.77
Nobiletin	402.131	Flavonoids	403.1	373.1	3560.29	9794	7537.96	1598.59	4659.87	3741.46	1202.16	2652.63	3224.53	27286.9	11247.2	17666.9	685.009	3094.72	1744.23	1594.93	2559	10208.9
Tangeretin	372.121	Flavonoids	373.1	343.1	230.685	1170.35	1421.01	724.073	466.468	705.142	226.59	195.368	247.365	1207.7	709.56	689.999	1284.68	462.679	1407.76	473.835	696.624	234.57
Theaflavin	564.127	Flavonoids	565.1	139	1.25474e+06	1.46687e+06	1.27973e+06	1.86713e+06	1.09525e+06	1.34204e+06	1.10641e+06	1.28195e+06	1.35126e+06	3.50348e+06	2.35065e+06	3.41737e+06	2.43066e+06	2.50151e+06	3.36037e+06	4.4472e+06	7.11777e+06	4.53695e+06
Apiin	564.148	Flavonoids	565.2	271.1	4769.8	1366.3	1353.43	1082.5	541.856	1631.75	2168.58	3658.39	1626.6	5442.03	3535.38	5168.53	3522.46	254.8	4368.38	3255.34	11104.3	5487.76
Isovitexin 2''-O-arabinoside	564.148	Flavonoids	565.2	415.1	20506.9	6440.24	16760.3	6324.18	4450.82	36294.7	6495.3	27019	19980.4	57611.8	47546.3	37373.8	17934.3	2736.97	6680.03	25748.5	11678.9	8203.84
Pelargonidin-3-O-glucoside	432.106	Flavonoids	433.1	271.1	803.772	2410.92	1326.19	2406.38	2970.81	4077.36	5036.77	1203	2126.86	3993.11	5466.22	2680.76	3514.15	3773.59	3584.3	2002.01	10647.4	2942.8
Isovitexin	432.106	Flavonoids	433.1	415.1	3716.05	2683.99	3772.01	15430.8	17876.3	4898.71	1208.59	2687.19	2283.04	5772.85	11097.8	5060.9	5611.33	526.176	2147.68	3749.26	3496.89	3751.8
Afzelin;Kaempferol 3-O-rhamnoside (Kaempferin)	432.106	Flavonoids	433.1	287.1	7912.99	12317.9	15023	13580.7	16337.7	32048.3	10633.8	9083.63	20723.9	14832.1	17114.8	15265.4	6861.91	11344.8	17253.9	6034.89	24578	3985.71
Cupressuflavone	538.09	Flavonoids	539.1	521.1	208.05	295.378	376.38	740.952	103.714	106.384	1083.88	216.372	440.409	105.575	124.042	122.898	1041.2	236.41	103.604	118.755	230.826	240.681
Sciadopitysin	580.137	Flavonoids	581.1	563.1	244.575	1205.33	482.345	929.866	520.228	530.376	1391.28	688.506	522.484	1016.55	2042.13	268.425	1618.19	1012.95	777.4	1562.94	792.948	530.602
Swertiajaponin	462.116	Flavonoids	463.1	445.1	848.365	527.634	510.94	1050.86	697.167	1931.89	703.395	1066.16	1819.55	1175.17	1352.43	1765.7	951.269	977.493	689.148	1390.68	960.518	1031.65
Peonidin-3-glucoside	462.116	Flavonoids	463.1	301.1	6502.92	10467.2	13541.7	38841	2930.21	32647	6773.49	7757.84	12712.9	37884.6	32250.6	31703.4	5759.36	14561.2	15558.2	9107.91	35508.3	5402.86
Quercetin-7-O-beta-D-glucopyranoside	464.095	Flavonoids	465.1	285	2022.92	4337.44	764.057	3548.18	5825.72	4944.77	6555.81	5465.83	2784.24	14554.1	4524.81	9632.08	5990.42	1389.26	9304.97	8891.15	24041.5	11784
Myricitrin;Myricetin 3-O-rhamnoside (Myricitrin)	464.095	Flavonoids	465.1	319	1007.76	4373.96	3111.2	7469.25	5736.68	8182.76	1687.33	252.042	2016.34	1241.85	729.504	2262.56	2717.59	240.006	235.212	502.248	1467.58	2781.58
Isoquercitrin	464.096	Flavonoids	465.4	302.8	112480	102430	84908.4	146954	99111.7	464462	79085.2	26703.9	71114.3	250334	53568.7	267286	49666.8	101344	206329	289316	569179	204927
Gossypetin	318.038	Flavonoids	319	109	754.281	252.436	1023.94	500.625	751.5	2581.24	504.203	250.095	2247.49	252.324	751.28	1773.64	1368.55	527.103	250.875	264.701	793.25	1594.52
Liquiritin	418.126	Flavonoids	419.1	239.1	460.32	462.784	265.216	272.72	484.512	250.88	532.448	943.196	219.296	271.936	1092.1	1002.51	252.672	2178.49	1638.88	267.12	545.44	501.536
Eriocitrin	596.174	Flavonoids	597.2	271.1	268.294	799.578	537.802	1076.27	262.327	799.246	2119.39	1060.54	800.677	1323.42	1610.43	534.036	1843.39	4614.94	3066.94	2249.06	8501.8	1851.76
Methyl hesperidin	624.205	Flavonoids	625.2	317.1	470.341	442.742	476.71	1097.03	704.004	1905.61	467.639	1634.85	453.743	235.17	850.413	651.406	942.033	1316.67	451.041	1287.74	1077.27	969.671
Plantagoside	466.111	Flavonoids	467.1	287.1	2730.16	1442.62	1449.58	1444.13	1737.85	465.868	746.065	1791.62	3885.71	496.093	233.613	748.387	1120.75	4443.5	1239.84	497.705	1408.74	747.175
Liquiritigenin	256.074	Flavonoids	257.1	121	325.216	470.412	1150.86	761.142	353.182	597.653	232.14	482.238	468.405	934.934	460.016	923.297	417.27	435.09	720.562	220.423	487.327	280.539
3,9-Dihydroxypterocarpan	256.074	Flavonoids	257.1	95	770.835	510.371	1088.65	1084.32	690.84	1363.7	1119.38	463.965	1978.24	1385.61	453.86	622.542	1651.61	1350.48	577.592	810.588	1182.33	650.759
Ononin;Formononetin 7-O-glucoside (Ononin)	430.126	Flavonoids	431.1	269.1	438.244	980.492	146.54	151.028	296.888	595.14	269.96	454.195	277.44	416.976	1098.26	135.388	295.188	147.696	158.032	453.377	594.595	143.82
Dihydrorobinetin	304.058	Flavonoids	305.1	137	1979.47	360.72	1072.75	1078.94	1016.38	4682.93	3605.19	719.808	2122.56	3047.89	3050.63	1073.03	2158.18	7733.14	1799.33	4851.25	2348.12	1061.79
Epitheaflagallin 3-O-gallate	552.09	Flavonoids	553.1	139	1232.29	3023.16	892.494	210.986	574.194	738.15	639.681	1140.13	844.525	909.055	2682.04	2098.44	1104.34	1098.69	908.269	367.524	1410.75	367.524
Formononetin	268.074	Flavonoids	269.1	197.1	138.43	552.45	832.052	283.464	415.481	684.847	830.199	141.669	970.1	562.102	699.77	138.43	413.957	411.289	275.78	138.43	276.098	419.608
Tectochrysin	268.074	Flavonoids	269.1	251.1	254.88	128.207	773.165	1157.13	512.968	387.276	839.898	1028.75	772.101	1164.69	514.861	642.476	518.645	1030.05	897.626	644.19	392.055	127.971
Cyanidin-3-O-rhamnoside chloride	433.113	Flavonoids	434.1	271.1	143.581	266.928	272.02	723.338	148.807	894.355	142.509	434.964	288.77	862.156	149.41	144.452	578.886	447.024	136.68	1498.71	1632.76	292.522
Buddlenoid A	594.137	Flavonoids	595.1	287.1	212399	263678	188268	767447	413675	483626	67252.3	81205.3	74856.9	516467	326426	575272	203567	212046	236233	238761	437883	310238
Glabridin	324.136	Flavonoids	325.1	189.1	709.688	684.008	438.894	433.733	861.764	628.654	354.978	694.014	1023.5	1314.5	433.733	1632.25	807.404	2482.31	1222.5	768.364	861.097	680.006
Diosmin	608.174	Flavonoids	609.2	301.1	12665.3	34360	36252.8	34010.4	35007.8	32813.5	34616.3	27299.2	33130.2	40744.8	32185.1	50182.8	12454.9	273693	12039.5	42259.7	885839	34024.4
Calycosin	284.068	Flavonoids	285.1	267.1	1598.41	631.616	984.642	1097.57	478.548	420.88	652.348	3138.54	851.613	633.988	889.513	745.79	421.448	499.432	630.48	413.679	3076.88	842.826
(-)-Maackiain	284.068	Flavonoids	285.1	95	249.116	750.452	739.694	1504.6	224.812	1022.25	749.471	378.448	1007.39	492.264	250.418	749.366	1755.09	1401.57	751.107	1002.71	988.701	1636.4
5,7-Dihydroxyisoflavone	241.11	Flavonoids	242.1	224.1	659.892	139.862	571.751	287.155	785.35	151.87	258.385	249.354	672.572	210.604	294.643	303.985	352.715	345.278	111.558	258.107	527.247	424.6
Dalbergioidin	288.063	Flavonoids	289.1	153	50331.3	83297.6	46748	81337.8	8326.1	7388.4	62814.6	68880.3	80201.7	13155.1	39382.4	8717.4	39498.3	35998.5	41352.6	38730.9	71106.9	59526.3
Okanin	288.063	Flavonoids	289.1	135	48683.5	56066.5	30304.3	45472.5	18488.9	25539.7	28288.1	33317.9	32563.3	45086.3	52284.8	17299.8	86978.7	133339	157684	124876	140076	94438.8
Fustin	288.063	Flavonoids	289.1	121	3521.34	6875.32	6154.57	5198.31	6870.38	3385.58	6920.67	6782.08	9104.5	12685.6	7006.85	9943.52	5654.73	8164.78	6238.72	3289.57	9838.36	4365.39
Homoeriodictyol	302.079	Flavonoids	303.1	153	3050.86	5210.56	3925.75	2905.7	2534.42	4426.03	2940.49	3930.59	5464.46	4687.12	6976.82	5663.99	4840.23	5090.67	4831.01	5416.47	5083.67	8163.22
Blumeatin	302.079	Flavonoids	303.1	123	3585.44	2342.94	4845.4	12364.5	3596.69	12937.9	1800.39	2131.36	2654.65	3397.18	5745.79	8399.01	8949.93	2166.82	7740.29	19916.2	11044.2	17276.2
Homoferreirin	316.095	Flavonoids	317.1	153	677.047	1213.89	1035.68	857.03	1298.36	854.7	879.633	174.84	1131.05	1245.83	1222.69	1366.13	2284.74	931.092	1197.19	514.547	784.432	507.474
Epicatechin;(+)-Epicatechin	290.079	Flavonoids	291.1	139	6.17218e+06	9.37592e+06	5.03787e+06	1.53004e+07	1.47021e+07	1.24753e+07	2.49389e+06	3.75239e+06	3.38522e+06	1.32098e+07	1.04164e+07	1.22778e+07	1.50536e+07	1.67599e+07	2.30933e+07	2.13267e+07	4.19159e+07	2.71126e+07
Butin;2'-Hydroxydihydrodaidzein	272.068	Flavonoids	273.1	121	1690.97	2763.57	1701.81	3163.86	3267.43	1350.39	1684.48	702.218	2504.82	2491.29	671.538	1067.78	1384.42	1366.08	1365.21	679.767	3095.34	2391.58
Kaempferol 3-O-beta-sophoroside;Cyanin	610.153	Flavonoids	611.2	287.1	506.76	1508.95	2287.43	1234.45	1017.23	1779.64	1191.19	727.077	478.95	1223.43	763.539	1199.23	2798.92	4576.91	3044.89	2797.79	1255.57	4835.13
Cyanidin 3-rutinoside;Biorobin	594.158	Flavonoids	595.2	287.1	891618	1.32355e+06	978529	1.48452e+06	1.49597e+06	1.85117e+06	364630	532037	456118	1.29342e+06	1.10673e+06	1.22892e+06	3.94752e+07	4.6043e+07	7.83709e+07	4.86906e+07	1.25273e+08	5.03444e+07
Dihydrojasmonic Acid	212.141	Lipids	211	59	308.931	229.53	75.74	154.536	152.635	152.915	384.917	152.915	75.915	231.501	229.285	152.6	153.44	347.365	231.361	344.971	75.915	152.6
(+)-Abscisic acid	264.136	Lipids	263	153	63727.2	71907.6	54930	66734.1	79732.8	57146.8	177558	24830.4	32623.1	31497.4	91736.3	25380.2	18888.2	18262.4	12403.3	55481	15913.7	20781.1
Gibberellin A7	330.147	Lipids	329	223	317.55	359.305	159.355	437.306	516.108	239.363	630.748	160.271	158.92	160.016	474.15	237.95	1272.43	319.699	80.0445	716.817	239.798	279.079
Gibberellin A4	332.162	Lipids	331	243	452.038	85.239	377.789	251.729	295.719	341.909	638.285	165.385	252.764	507.717	382.553	252.522	256.94	255.37	84.315	167.783	81.62	245.612
(±)-Jasmonic acid	210.126	Lipids	209	59	26632.6	20685.6	25719.2	6155.54	7631.29	5341.79	42602.8	16834.6	20432.9	3170.93	2965.36	3242.95	4317.69	5761.81	4429.34	5836.53	3010.97	4582.37
N-((-)-jasmonoyl)-S-isoleucine	323.21	Lipids	322	130	8734.36	7764.34	10176.3	1267.02	1293.23	983.529	17771.5	6445.58	4939.86	92.694	512.051	45.36	1144.48	1976.43	779.599	1549.56	92.547	333.729
L-2-Hydroxyglutaric acid	148.037	Lipids	147	57	1375.7	3525.28	4022.57	2425.22	5760.75	2042.92	14765.9	4015.38	2730.95	3517.49	10065.5	3361.19	3531.54	3361.38	6184.72	6906.12	6109.61	1522.96
Dodecanedioic aicd;Dodecanedioic acid	230.152	Lipids	229.1	211.1	402.823	206.514	226.595	243.849	260.825	329.216	399.547	274.923	458.765	297.363	140.415	704.474	209.821	450.655	136.092	229.614	182.341	355.946
Imidazole-4-acetate;Imidazoleacetic acid	126.043	Lipids	125	81	143.692	146.568	4402.15	287.385	1672.72	1351.86	5157.45	141.335	275.425	3972.29	4292.16	136.275	137.655	143.692	146.625	2495.16	132.595	4414.23
Suberic acid	174.089	Lipids	173.1	111.1	672.667	3115.37	841.512	1175.84	1180.92	2437.43	2101.56	338.75	841.849	1264.02	3111.84	1598.96	3109.88	2773.04	3952.16	7320.21	3794.8	3033.89
2-Isopropylmalate	176.068	Lipids	175.1	115	3200.05	8340.05	6551.87	5669.07	6724.11	2839.01	9938.95	5317.45	7099.94	4079.28	10471.5	4437.03	3726.9	347.139	340.86	7453.36	2476.04	5489.96
D-Glucurono-6,3-lactone	176.032	Lipids	175	85	986.496	3875.99	3151.25	994.112	3625.38	1984.21	3601.53	3143.98	1532.81	1491.03	3824.47	1659.77	2308.94	12865.8	1475.04	2658.88	1873.12	660.58
4-Isopropylbenzoic acid	164.084	Lipids	165.1	119.1	9989.38	4340.8	2511.02	3747.15	4418.77	6727.79	4090.75	4502.12	3950.25	5441.45	3249.05	5747.29	4994.22	6390.48	4763.59	2689.99	4908.8	2904.16
Pimelic acid	160.074	Lipids	161.1	69.1	30774.8	33401.4	64734.8	31912.3	30536.1	20633.1	15240.3	40129.4	45208.7	61449.4	24960.6	58408.6	27179.3	55847.7	25466.6	24245	22411.6	17654.3
Itaconic acid	130.027	Lipids	131	85	272821	258682	7354.56	5975.33	289414	251971	86657.9	163356	8725.18	5699.41	179494	19818.3	187319	231811	12402.1	213308	3103.76	3105.15
Ethyl isovalerate	130.099	Lipids	131.1	57.1	37036.3	36898.7	50619.9	20030.8	15339.4	16225.9	26500.3	42203	52347.7	83845.5	22804.6	33758.4	13609.9	21366.9	27602.8	15952.8	18599.3	19897.6
Delta-Nonalactone	156.115	Lipids	157.1	57.1	11703.2	14179.3	16076.1	15634.1	8764.37	14559.4	10938.4	12036.9	9616.07	21087.3	17996.1	13567.9	12640.3	17413.7	20006	3245.42	10635.5	11512.7
4-Sulfobenzoate	201.994	Lipids	203	157	4810.57	8802.04	6539.22	6809.31	6386.23	4601.34	2762.06	9305.63	8641.01	3254.93	4184.79	4378.26	15882.2	6158.08	12335.9	4929.68	7182.34	5371.79
Jasmonic acid	210.126	Lipids	211.1	151.1	1036.49	2547.67	2415.52	2395.77	1974.85	4539.9	1263.68	1579.61	3327	790.783	1044.23	2542.63	2419.58	3350.21	3044.91	532.658	1737.29	266.069
Pentadecanoic acid	242.225	Lipids	243.2	43.1	1476.57	891.333	1153.22	1479.42	765.35	687.528	1146.93	1657.17	521.335	595.305	1352.14	673.207	917.15	804.425	672.387	805.622	744.576	540.144
Perillyl aldehyde	150.104	Lipids	151.1	81.1	18612.2	6557.69	27049.6	10947.4	13258.9	6938.51	12395.3	19459.6	8509.84	15959.4	19924.1	14850.5	10331.5	8383.56	8012.17	13786.1	8043.84	27309.3
(R)-Menthofuran	150.104	Lipids	151.1	55.1	102132	157937	102149	79647.9	94561.3	87784.2	112577	114381	134367	144122	107302	156650	113146	71827.2	160058	67242.2	125117	64540.7
Piperitenone	150.104	Lipids	151.1	39	470.703	800.892	666.327	468.815	806.741	739.152	1041.28	403.87	1026.2	537.124	480.074	1465.43	402.375	1621.47	867.313	687.456	805.305	1546.95
Octadecanamide	283.288	Lipids	284.3	43.1	17334.1	14692.7	5561.86	79887.8	90796.4	86785.8	10190.5	5882.39	3511.07	9181.08	7107.97	4185.45	5777.37	2712.92	8014.67	20452.8	19278.6	15053.1
20-HETE	320.235	Lipids	321.2	91.1	794.609	3639.49	1007.14	3638.28	4121.74	2632.52	2201.43	652.564	1099.26	2065.55	1578.98	785.299	633.213	1510	4091.51	1645.79	2408.93	2225.49
11(R)-HETE	320.235	Lipids	321.2	285.2	167360	176095	134645	27344.1	38521.4	21308	96688.8	119237	111396	29550.3	30048.9	43236.4	70686	83523.2	109835	28955.9	35058.1	25543
Docosahexaenoic acid	328.24	Lipids	329.2	93.1	2625.31	4002.94	1320.9	1233.56	2903.01	1453.8	1090.42	1683.19	2608.1	1968.63	1830.17	942.474	616.795	1504.42	1736.72	1840.85	2257.15	1833.26
9,10-DHOME	314.246	Lipids	337.2	43	1413.1	2601.92	1245.27	1312.48	3372.09	2623.9	1486.09	706.875	1147.58	1182.48	3183.96	767.845	931.515	986.72	4021.21	1525.62	1840.4	2455.88
Erucic acid	338.318	Lipids	339.3	57.1	79300.1	233208	38095.7	67223.6	181481	131345	161607	47141.6	50968.7	66657	130044	45719.4	38229	22204.9	116377	100316	102192	87819.9
8,9-DiHETrE	338.246	Lipids	339.3	95.1	18710.2	28746	15106.2	90192.6	87239.8	95410.8	12723	74387.1	8686.26	85587.4	8810.66	6742.46	12612.8	5404.24	12593.7	26064.6	22578.2	16582.6
cis-Gondoic acid	310.287	Lipids	311.3	57.1	4230.36	7241.38	4057.1	5482.02	9325.64	12369.7	4309.92	2712.18	4924.07	3139.16	5945.7	1820.74	3827.52	2200.34	4444.68	12582.2	4543.49	5800.79
Traumatic acid	228.136	Lipids	229.1	81.1	1245.44	1269.15	694.155	1739.85	1608.85	2071.85	1612.1	1584.78	689.948	689.647	865.881	1234.63	459.2	1284.68	739.559	1356.7	1148.05	1613
Canthaxanthin	564.397	Lipids	565.4	203.1	1601.95	827.086	2567.32	1007.99	501.287	519.777	797.342	808.496	539.847	797.004	1060.98	2167.11	1040.46	3274.72	1081.95	260.663	1844.35	256.163
12-OPDA	292.204	Lipids	293.2	275.2	1983.56	2624.32	2445.28	1862.64	2387.23	366.517	819.41	414.252	791.062	3931.45	2604	4815.07	861.431	810.738	1516.12	861.764	357.642	1148
Capsidiol	236.178	Lipids	219.2	135.1	4165.27	5794.64	2165.59	4263.48	9730.79	7946.56	6822.13	5920.23	2928.45	7774.48	7776.38	3410	3597.28	6531.28	4819.45	9222.8	5033.82	5113.39
Cyperotundone	218.167	Lipids	219.2	147.1	11090	13875.8	8393.75	20702.2	22865.5	19054	10062.6	9169.39	22769.8	15931.5	16985.4	19325.7	20504.6	12671	18543.6	27972.9	16573.4	24628
Myristoleic acid	226.193	Lipids	227.2	69.1	1950.1	1882.33	2554.32	2187.08	2841.6	2865.36	4037.92	3074.55	6860.23	2361.58	1716.87	3781.46	3158.91	3635.27	8818.21	2139.05	2245.45	3403.98
Oleamide	281.272	Lipids	282.3	55.1	1311.21	5031.13	1573.1	24603.2	14224.6	24270.8	2698.69	1503.99	641.505	1587.92	937.84	1265.73	1281.96	958.504	309.213	3585.68	4089.83	5171.93
Chamazulene	184.125	Lipids	185.1	157.1	1033.03	351.351	2785.77	1338.02	728.585	1034.75	691.262	364.221	1039.97	731.874	694.694	3777.94	1053.25	1765.53	2643.77	1370.03	2327.6	691.262
(S)-2-Acetolactate	132.042	Lipids	133	87	3478.86	3311.74	4021.54	1358.53	2518.07	1342.61	1218.88	2871.5	2290.56	5106.91	1987.65	5298.72	2782.79	2429.53	1350.3	2684.43	3226.73	1902.77
Lutein	568.428	Lipids	569.4	533.4	856.556	1534.68	559.086	372.645	576.114	371.858	578.715	1556.73	342.405	371.857	189.363	971.52	573.424	537.564	377.685	358.47	564.762	584.391
Vitamin A2 aldehyde	282.198	Lipids	283.2	173.1	358.547	543.874	546.246	643.578	441.059	2817	1322	1238.65	1382.25	4836.58	4236.58	5962.09	1536.58	1878.2	1687.32	957.585	462.37	1141.91
Nandrolone	274.193	Lipids	275.2	257.2	23064.8	667560	872639	856656	809488	720909	597631	758106	653311	21287.1	13575.9	866411	7997.9	1.04741e+06	788567	694953	850827	14187.3
DG(16:0/16:0/0:0)	568.507	Lipids	591.5	313.3	4.39621e+06	1.814e+06	1.22589e+06	1.91884e+06	3.6945e+06	1.49557e+06	3.01291e+06	1.41138e+06	1.46883e+06	2.18871e+06	1.44645e+06	1.07023e+06	1.30976e+06	2.258e+06	1.75517e+06	3.77784e+06	1.22704e+06	3.69324e+06
Neocnidilide	194.131	Lipids	195.1	79.1	3321.18	3877.33	2576.53	2291.86	2577.36	2579.15	3733.87	2316.56	5024.61	4727.96	4486.1	3364	5812.44	1408.84	4254.28	2197.51	3970.9	4268.65
Lubiprostone	390.222	Lipids	391.2	149	55781	3.06476e+06	57525.1	2.51422e+06	94789.9	2.28595e+06	5.21502e+06	2.85518e+06	2.18373e+06	1.90888e+06	107195	141624	117281	52396.6	101791	1.37201e+06	46004.7	4.00246e+06
Methyl hexadecanoic acid	270.256	Lipids	271.3	57.1	9443.47	13815.5	10941.2	10826.7	9623.87	7393.42	4904.28	9325.39	6995.27	10776.6	6698.07	7114.12	5099.21	7449.35	5271.58	13549.1	5571.76	5350.3
3-(2,3-Dihydroxyphenyl)propanoate	182.058	Lipids	183.1	137.1	1129.84	1002.58	1858.09	675.465	2522.45	739.704	1678.47	2734.1	2046.99	646.726	1284.79	2189.3	492.744	1458.98	1927.54	1137.48	2510.32	2535.58
gamma-Hydroxy-3-pyridinebutanoate	181.074	Lipids	182.1	164.1	1382.03	5627.53	1162.69	12361	11304.6	9911.52	929.292	151.008	3465.15	11216.2	11433.3	2487.78	4856.33	1131.89	7571.53	9396.02	13749.1	3080.27
Palmitic acid	256.24	Lipids	257.2	57.1	25754.4	41934.5	21439.2	135206	191122	144825	32556.7	17306.8	17920.3	13780.7	12268	11635.2	13738.7	7619.27	18444.6	34801	25587.9	31766.2
8-Methylnonenoate	170.131	Lipids	171.1	153.1	39988.4	58747.1	49273.9	2467.2	4193.1	6577.48	33831.8	60820.5	63230.6	33282.8	20970.6	25815.4	53682.6	43569.4	57296.2	25968.2	71598.7	28570.8
Stearic Acid	284.272	Lipids	285.3	57.1	8417.93	3224.32	2605.66	16063.7	13236.5	10507.9	9363.8	2476.3	3769.03	8353.28	4861.98	2924.74	5458.23	5648.01	4753.7	6529.79	8627.06	9136.99
Arachidonic acid	304.24	Lipids	305.2	93.1	1642.26	1195.98	432.4	2611.79	1067.83	2823.76	1778.22	2765.42	3298.94	922.461	1448.97	1600.61	821.744	746.04	869.768	2916.51	1372.99	3281.36
Ethyl acrylate	100.052	Lipids	101.1	55	9857.99	17376.9	18435.8	9680	8160.51	11857.7	12163.5	8327.63	8864.21	7370.78	12607.2	6263.62	5069.4	15492.5	4689.12	9419.22	9004.51	10370.9
Leukotriene A4	318.219	Lipids	319.2	301.2	15417.3	47397.2	40561.4	70097	78898.4	63292.7	110154	120418	115016	197813	203143	191919	74472.9	103770	136821	200787	368820	162350
6-Aminocaproic acid	131.095	Lipids	132.1	41	589.336	998.494	348.787	510.549	345.99	563.83	257.556	650.338	362.437	714.156	437.93	263.226	316.875	433.321	521.078	586.605	521.143	757.464
Bovinic acid	280.24	Lipids	303.2	183	489.739	234.024	1216.65	1906.81	460.287	468.247	720.266	474.018	845.054	1183.85	244.87	736.06	234.422	709.836	473.62	232.034	2088.06	491.53
Eicosapentaenoic acid	302.225	Lipids	303.2	285.2	5853.07	11209.3	5397.67	4180.06	5428.66	5588.59	8493.91	5134.61	7017.43	4704.21	5765.07	10666.8	4650.58	4713.15	4597.45	3770.68	9316.49	3946.08
3-Isopropylmalate	176.068	Lipids	177.1	131.1	9677.88	2065.41	5681.89	9171.78	1304.5	4905.46	1719.51	10538.5	4764.77	3309.46	2195.44	7853.33	5476.79	4403.39	1969.01	3666	8097.43	1581.6
alpha-Zearalenol;beta-Zearalenol	320.162	Lipids	321.2	303.2	476113	704427	346918	55886.1	63033.1	57372.2	427995	333311	391112	95013.6	108464	108020	240396	337478	326183	73149.7	173698	85962.7
Oleic acid;Vaccenic acid;Petroselinic acid	282.256	Lipids	283.3	57.1	136600	266453	131816	1.13374e+06	1.331e+06	1.63296e+06	149697	96521.6	62690.9	49049.2	101881	44777.6	55960	47048.6	83819.7	253239	178985	301885
Deoxyguanosine	267.097	Nucleotide and derivates	266.1	150	635.824	1513.93	967.257	1616.03	1628.72	654.785	1982.67	1101.75	509.641	2033.12	2429.81	2009.68	1819.67	3108.29	1875.67	4269.36	3429.7	2813.7
Uridine 5'-monophosphate	324.036	Nucleotide and derivates	323	79	42096.2	20130.1	37722.1	1767.6	1993.83	10582.2	37997.5	14440.8	28615.8	19039.2	16449.1	12198.9	33134.5	60567.9	19184.5	758.006	7254.38	9108.19
Inosine 5'-monophosphate;Inosinic acid	348.047	Nucleotide and derivates	347	79	3130.42	1896.54	248.319	131.254	759.462	261.476	3816.95	389.89	266.256	830.599	1255.48	499.085	530.685	884.847	371.952	2787.29	261.239	1188.56
3-Methylxanthine	166.049	Nucleotide and derivates	167.1	42	50910.3	37076.1	625.994	600.754	17624.5	15150.3	896.933	1841.22	1502.29	21320.6	13853.2	22924.6	70055.2	96606.9	120926	35375	90959.9	69679.3
7-Methylxanthine	166.049	Nucleotide and derivates	167.1	124	1.29893e+06	1.41612e+06	1.34145e+06	4983.39	4172.27	1935.46	7835.04	10526.2	14543.3	3606.07	412648	533952	2.06517e+06	2.66981e+06	2.97241e+06	1.18484e+06	2.48393e+06	1.82752e+06
Adenosine	267.097	Nucleotide and derivates	268.1	136.1	3.40346e+06	2.72371e+06	3.06134e+06	701748	860843	608159	1.12792e+06	1.67256e+06	1.90982e+06	519459	317871	493259	522494	840268	427954	147486	232532	159192
Uridine	244.07	Nucleotide and derivates	245.1	113	3799.89	2595.62	2714.7	28388.9	3318.87	2036.53	3636.61	48573.7	49180.2	1955.13	3059.1	2860.42	2041.62	65235.7	5780.42	3190.7	5126.29	1331.98
Guanine	151.049	Nucleotide and derivates	152.1	135	209181	285316	168605	100236	119819	117445	77952.9	109559	116006	77908.8	43478.6	87497.4	174267	224781	276684	94849.9	179573	151642
5-Methylcytosine	125.059	Nucleotide and derivates	126.1	98.1	42905.2	130293	157229	31306.4	44563.9	50153.5	72604.2	73335.5	58014.3	76061.6	44362.2	37971.5	91620.8	89733.3	53851.4	71764.8	120156	136689
Adenine	135.054	Nucleotide and derivates	136.1	119	440567	602753	548539	181975	155641	138435	174784	286287	298964	109668	71621.1	96678.5	87357.9	131632	178203	4800.85	47192.7	28742
Thymidine	242.09	Nucleotide and derivates	243.1	127	1431.83	1932.1	1233.01	1485.03	1140.28	2028.78	2428.78	2445.84	2241.23	1668.2	2126.4	2390.92	1012.5	1799.35	3067.99	1422.36	3845.61	1708.5
5'-Deoxyadenosine	251.102	Nucleotide and derivates	252.1	136.1	1405.57	502.708	1925.44	2358.33	1581.92	2410.47	1589.39	1333.96	1174.77	2285.01	1874.76	2910.1	3280.04	1175.15	745.499	1976.15	2668.57	2053.74
5'-S-Methyl-5'-thioadenosine	297.09	Nucleotide and derivates	298.1	136.1	299202	540254	293757	114574	130945	117630	434165	494469	593296	355784	246186	359579	442705	457886	879572	168924	454237	197077
Uracil	112.027	Nucleotide and derivates	113	70	1231.79	1128.17	1969	1543.3	723.223	791.924	846.227	1472.02	626.252	565.848	496.994	660.937	1080.83	543.016	1003.08	897.875	998.555	891.457
Adenosine 5'-monophosphate	347.063	Nucleotide and derivates	348.1	136.1	57198.8	21335.9	66163.3	6919.28	5070.58	7738.33	8636.34	8364.14	10700.1	128516	8923.28	11752.2	14311.1	27322.7	14519.7	4710.98	10529.7	5808.27
AICAR	338.063	Nucleotide and derivates	339.1	110	11492	46374.9	12747.6	18846.6	28944.3	20425.4	31432.4	8769.6	13997.3	14054.4	27651.5	14095.9	7290.93	5028.71	22508.9	9848.32	18707.1	19311.3
2'-Deoxyuridine;Deoxyuridine	228.075	Nucleotide and derivates	229.1	113	2244.54	4242.27	2241.3	1178.84	1735.59	2016.1	1958.67	3422.6	8588.21	2680.12	1867.7	1210.26	1674.98	2364.71	8456.04	1129.73	2555.51	2253.27
Purine	120.044	Nucleotide and derivates	121.1	94	315.955	422.261	210.756	208.343	638.429	743.927	103.305	205.545	329.73	284.055	438.882	103.257	278.4	686.564	1334.83	308.705	308.801	1089.66
Guanosine	283.092	Nucleotide and derivates	284.1	152.1	276027	345213	269051	142571	190060	136367	121751	199827	194655	153534	93291.1	122989	334490	370616	295729	179798	229849	260395
Inosine	268.081	Nucleotide and derivates	269.1	137	315326	488141	341904	68998.2	14364.7	64469.8	111613	147255	145434	86058.3	43064.7	79964.3	84810.5	105771	95956.4	33079.9	79463.6	92998.2
Xanthosine	284.076	Nucleotide and derivates	285.1	153	28608.6	32797.7	28483.8	12983.3	15483.8	11169.9	5151.85	15168.5	27814.4	8655.8	7758.31	9713.56	26144.9	42837.5	30927	14739.6	18370.5	24014.5
Flavin adenine dinucleotide (FAD)	785.157	Nucleotide and derivates	786.2	348.1	4972.87	13811.3	10316.5	3325.63	127.338	5660.22	5275.42	6129.79	7864.28	8220.08	5696.63	4012.47	5160.22	9720.6	10590.4	5201.08	6172.51	4465.58
2'-Deoxyinosine-5'-monophosphate	332.052	Nucleotide and derivates	333.1	137	249.375	271.985	340.647	265.619	168.504	416.207	84.016	387.327	253.498	173.371	250.705	688.537	283.29	749.056	213.021	458.727	92.204	670.732
Fumaric acid	116.011	Organic acids and derivatives	115	71	5477.4	4705.55	6004.85	3842.48	5974.46	4669.42	6864.27	6062.5	6598.75	6094.79	7294.32	7373.15	4088.79	7649.43	3790.47	5303.29	3472.99	3983.69
Citric acid	192.027	Organic acids and derivatives	191	111	861.068	1623.88	740.938	411.119	1305.84	522.206	1088.6	859.183	779.636	531.429	1022.85	380.958	526.347	392.268	571.903	143.829	907.652	1046.02
Isocitrate	192.027	Organic acids and derivatives	191	73	843.758	1133.68	985.92	351.837	1688.99	813.692	2228.04	560.385	1312.2	1542.77	2550.17	539.648	1151.84	1548.97	420.959	3835.99	487.162	911.649
D-(-)-Quinic acid	192.063	Organic acids and derivatives	191.1	85	1715.1	4296.6	14224.4	5677.9	10585.1	5877.13	6417.65	4530.93	3488.48	7932.54	6532.46	8620	41909	2869.1	3716.09	13573.6	21131.7	14079.5
Cynarin;1,5-Dicaffeoylquinic acid	516.127	Organic acids and derivatives	515.1	191.1	16002.2	21620.8	3560.65	5715.71	18617.3	9273.9	19847.2	8333.46	5478.39	14196.9	32199.1	7906.48	30305.2	5562.7	7789.84	9417.35	8564.93	6017.76
Clavulanate	199.048	Organic acids and derivatives	198	108	1023.65	961.94	660.21	1369.66	718.699	1051.83	1177.96	556.576	339.544	618.997	622.215	1569.3	679.336	560.08	535.731	957.324	1153.21	1208.62
Hydroxypyruvic acid	104.011	Organic acids and derivatives	103	41	135.995	280.132	152.102	565.987	429.461	1055.39	304.204	450.878	451.114	152.81	137.706	973.382	150.273	137.47	304.204	456.837	302.611	152.279
Glutaric acid	132.042	Organic acids and derivatives	131	87	4651.02	4068.36	4302.59	4325.98	8536.12	6991.94	4238.55	4611.16	3922.33	5430.75	9528.51	4022.66	4996.51	6865	4285.79	5439.65	5394.86	5358.7
Phenylpyruvic acid	164.047	Organic acids and derivatives	163	91.1	716.632	1528.74	448.632	1535.51	2976.07	1001.45	2877.52	536.134	675.628	647.488	1396.82	1121.31	1940.72	1280.17	615.529	2119.41	1216.79	629.197
Shikimic acid	174.053	Organic acids and derivatives	173	93	35709.6	21409.2	30518.9	12759.2	15323.8	10334.9	50550	19515.4	40436.1	38918.4	57253.8	26850.1	56027.5	127656	18448.7	49194.8	30834.3	13272.3
Argininosuccinate	290.123	Organic acids and derivatives	289.1	131.1	3611.22	3920.44	1351.34	5264.13	3306.64	3466.79	6093.8	1200.19	1210.87	1953.87	4803.42	2881.35	3504.34	2262.94	338.997	11624.5	10695.5	5484.15
Anthranilic acid	137.048	Organic acids and derivatives	138.1	120	752.621	3643.86	2096.05	895.924	1107.11	178.892	485.665	911.561	1125.64	1167.43	795.772	1529	1886.54	899.64	1348.44	1271.87	358.8	1272.19
4-Hydroxyphenyl-2-propionic acid	166.063	Organic acids and derivatives	167.1	121.1	3613.04	1816.02	2596.48	2833.13	2563.33	1901.67	2317	2960.97	1237.24	1345.34	3226.13	2024.26	4860.1	3038.96	660.301	2240.49	4772.86	1896.09
L-3-Phenyllactic acid	166.063	Organic acids and derivatives	167.1	91.1	3470.71	3900.54	3632.6	2834.11	6044.52	4051.57	2595.47	3645.57	3578.75	3538.72	4577.58	4420.41	3869.52	6408.16	7614.43	2918.5	5836.54	3059.42
D-alpha-Aminobutyric acid	103.063	Organic acids and derivatives	104.1	58.1	1.77047e+07	1.76297e+07	2.21079e+07	1.19649e+07	1.30967e+07	1.17768e+07	1.05215e+07	1.73387e+07	2.11234e+07	2.23115e+07	1.29321e+07	1.88387e+07	1.53495e+07	2.16578e+07	1.31493e+07	1.03939e+07	1.37003e+07	1.2384e+07
Urocanic acid	138.043	Organic acids and derivatives	139.1	93	70262.9	92245.4	69618.5	297129	329875	339522	58041.7	87620.8	86248.2	373062	315020	413249	163483	165710	137995	11190.5	442708	238901
Cinnamic acid	148.052	Organic acids and derivatives	149.1	103.1	6272.5	7744.79	28712	8277.17	7651.62	11634.4	6089.52	11921.7	5181.18	12378.3	2050.34	5773.42	6601.1	5903.52	6806.29	3522.78	4965.65	7165.81
Tricholomic acid	160.048	Organic acids and derivatives	161.1	86	963.872	759.928	1287.88	1416.58	1892.18	889.98	1544.24	811.928	3147.82	2022.21	2491.84	1729.62	3110.33	1082.64	1500.21	1388.09	1636.65	1342.38
6-hydroxynicotinic acid	139.027	Organic acids and derivatives	140	122	1000.77	613.599	1720.54	1988.78	1102.96	838.621	2838.31	1087.03	2004.6	1481.15	482.658	1015.27	791.259	731.335	1451.56	2015.59	1025.75	1340.18
3-Hydroxypicolinic acid	139.027	Organic acids and derivatives	140	94	1303.1	18514.3	3776.58	2677.63	2538.88	59761.3	1701.33	2606.73	1858.22	72611.6	1441.5	63240	3982.62	825.069	1756.03	2412.26	2357.85	1306.44
2-Keto-6-acetamidocaproate	187.084	Organic acids and derivatives	188.1	100.1	3711.17	3167.16	6940.67	1886.72	2090.8	2067.77	1955.69	2523.19	2448.79	3533.12	1691.74	2495.48	2745.87	683.691	2070.29	2700.32	2909.44	1145.78
3-Methyl-2-oxovaleric acid	130.063	Organic acids and derivatives	113.1	67.1	7253.6	9524.23	7194.3	6810.91	6147.71	12373	7478.77	6422.62	11070.8	4086.54	11105.7	6591	13637.2	4174.14	6518.5	14985.7	20604.5	7908.58
Palmitoylethanolamide	299.282	Organic acids and derivatives	300.3	62.1	18837.6	27573.8	14062	16014.6	16453.1	21230.7	20830.2	9022.1	9853.01	9141.66	23713.1	12249.2	26834.9	18526	27230	553.779	11594.2	15444.7
cis-Aconitic acid	174.016	Organic acids and derivatives	175	69	104272	82066.9	286527	237585	252982	143037	55599.2	46116.3	121207	162255	100407	138928	166659	228035	82549.5	181807	137766	156814
Prephenate	226.048	Organic acids and derivatives	227.1	163	711.781	1184.81	779.104	518.518	725.376	910.791	325.56	391.49	1291.74	907.974	138.3	683.699	945.576	910.498	1426.86	261.96	1662.42	1225.45
4-Guanidinobutyric acid	145.085	Organic acids and derivatives	146.1	86.1	29728.9	26380.6	23527.8	38192.5	37464.4	62348.2	28162.4	17387.3	35895.2	62618.8	19965.6	65359.3	35941.2	87494.2	34796.2	34572.8	27974.3	32983.1
5-Carboxyvanillic acid	212.032	Organic acids and derivatives	213	167	442.26	2187.13	600.692	681.796	592.802	1122.77	348.18	818.227	1864.19	458.723	119.91	480.361	1620.6	1046.72	740.976	578.865	1246.56	474.467
2-Aminomuconate semialdehyde	141.043	Organic acids and derivatives	142	96	3152.57	3676.44	3681.08	1189.37	1415.2	1145.3	807.437	2845.09	1328.52	2015.62	1651.13	2700.08	1349.01	2852.9	3054.16	3125.5	2233.35	1808.53
L-Malic acid	134.022	Organic acids and derivatives	157	110.1	611.065	241.451	236.592	513.708	240.975	321.28	713.982	315.432	656.752	620.786	236.141	518.432	119.132	238.63	307.49	683.783	622.58	865.626
Ergothioneine	229.088	Organic acids and derivatives	230.1	127	7922.99	3858.14	3552.76	4621.15	5609.77	3180.64	4110.58	9810.25	5919.82	5687.46	3421.47	6806.5	4437.1	6335.36	3523.61	4101.5	6420.6	3783.31
cis-2-Methylaconitate	188.032	Organic acids and derivatives	189	97	1494.77	783.368	1701.98	1765.42	1511.14	1396.51	1730.18	845.615	1606.32	2450.15	2357.05	2725.23	1280.31	2528.43	2177.08	3932.29	1060.5	2116.37
Xanthurenic acid	205.038	Organic acids and derivatives	206	160	2096.69	2986.44	2962.4	1619.06	2436.04	3243.94	1243.88	3120.68	3192.11	4006.19	5909.73	3254.23	1593.47	4536.73	2425.74	2600	1421.96	2681.29
Methoxyindoleacetic acid	205.074	Organic acids and derivatives	206.1	160.1	3579.59	2198.7	1646.48	8192.99	2914.29	4809.41	1227.43	2737.47	3478.26	1229.94	1781.04	3362.05	4730.66	3749.32	4014.43	1463.62	6097.99	3881.97
Nicotinate ribonucleoside	255.074	Organic acids and derivatives	256.1	124	1862.81	2587.93	2289.48	507.968	874.826	1003.88	1514.79	2107.3	1264.63	2262.92	929.848	1356.34	3341.29	4037.86	3848.39	1660	4510.35	2693.63
Phosphonoacetate	139.987	Organic acids and derivatives	141	95	4656.21	15332.1	7986.71	4565.22	4622.93	3219.02	1863.9	3322.88	2759.73	6645.16	2496.13	2605.21	5814.49	7399.33	7546.59	2035.55	4730.34	6292.9
Quinic acid	163.1	Organic acids and derivatives	164.1	105.1	593.852	1044.19	2299.46	1225.3	3051.81	1216.66	1471.68	1533.14	294.64	1498.85	2874.59	2520.92	1209.17	1186.69	1472.04	883.158	973.836	1526.29
N2-gamma-Glutamylglutamine	275.112	Organic acids and derivatives	276.1	213.1	1172.95	929.285	271.068	171.182	170.593	338.835	337.365	856.496	1186.31	502.04	854.743	1242.34	1289.85	339.276	1790.85	499.18	1011.24	170.593
Nicotinic acid	123.032	Organic acids and derivatives	124	78	15180	13877.4	6125.86	5709.2	9273.57	6015.11	18086.9	10971.5	30694.4	7305.73	10518.9	7571.13	5378.11	6863.95	5357.93	5046.14	4095.88	4608.64
3-Oxoadipic acid	160.037	Organic acids and derivatives	161	125	2441.62	1593.84	1068.37	210.8	374.68	423.13	626.79	1655.8	1134.32	750.975	1338.21	1974.04	1467.1	1031.3	1019.58	1239.1	789.31	1158.3
(S)-2,3,4,5-tetrahydropyridine-2-carboxylate;D-1-Piperideine-2-carboxylic acid	127.063	Organic acids and derivatives	128.1	82.1	2973.94	3964.01	6926.51	3121.61	3068.96	4775.88	2885.32	4812.19	1926.76	2607.67	1157.09	3468.76	6175.91	5031.92	5532.7	1487.45	1624.94	2536.61
Salicylic acid	138.032	Phenols	137	93	270049	321892	261026	641089	534644	442288	591733	263838	248444	407998	628845	401382	326083	344740	357976	450045	363011	324142
Protocatechuic acid;protocatechuic acid	154.027	Phenols	153.05	108.95	2744.25	4416.78	5323.01	5245.38	5156.04	5250.21	5996.28	2252.25	1654.28	4426.62	11051.2	5014.25	10292.7	4309.67	1800.09	4929.24	27607.7	15926.7
4-Nitrophenol	139.027	Phenols	138	108	3461.49	9554.71	6541.32	31088.3	5897.35	7756.73	20686.3	5233.96	3350.43	4005.78	10296.7	4434.56	7554.93	6524.32	3177.19	13231.8	5148.51	1816.23
Methyl orsellinate	182.058	Phenols	181.1	149	390.66	246.303	1152.97	887.697	860.976	1366.99	734.989	490.143	797.796	1172.85	1009.96	728.599	536.027	728.752	642.628	823.718	855.289	1709.74
Furan-3-carboxylic acid	112.016	Phenols	111	67	210.2	356.787	228.559	196.711	353.412	222.34	239.487	143.375	175.763	547.895	390.244	203.147	192.325	222.663	142.687	262.621	352.772	146.863
o-Cresol	108.058	Phenols	107.1	41	764.261	823.63	2197.04	1063.14	1885.38	1580.44	2724.44	1743.84	1890.5	2211.55	2465.57	1491.58	1215.62	1644.47	149.356	3406	308.65	875.087
3,4-Dihydroxymandelic acid	184.037	Phenols	183	137	2549.4	2713.41	2813.44	2556.7	5170.05	3335.79	7484.57	2572.6	3328.57	2977.34	5155.69	3879.23	2347.62	3316.45	2076.17	3964.46	2372.57	1537.04
Alternariol	258.053	Phenols	257	147	190.52	185.525	122.298	100.65	109.67	94.908	406.487	171.105	75.999	227.348	208.767	284.823	158.698	243.297	133.65	437.18	140.723	134.244
Resorcinol	110.037	Phenols	109	41	1021.05	1034.24	848.04	1019.61	2732.01	2397.22	1533.61	1186.96	680.537	3398.97	4599.54	3428.22	1341.08	343.656	1543.95	2908.89	7668.34	3929.53
2-(4-Hydroxyphenyl)ethanol	138.068	Phenols	137.1	93	2061.67	2655.52	1730.64	1721.68	1264.89	640.41	5640.58	1660.19	6921.86	2997.32	2691.81	1779.97	3122.24	2847.88	4609.46	4614.58	3436.9	7401.31
Gentisic acid	154.027	Phenols	153	108	1207.19	886.333	1646.94	1079.27	1955.11	2116.5	2398.52	948.181	506.48	760.484	2347.28	755.488	2783.91	2655.2	760.24	1769.24	2970.38	1765.28
Gallic acid	170.022	Phenols	169	125	36662.3	43993.2	33340.4	52261.8	66298	59433.8	115673	23933.3	25907.8	27565.5	71595.7	28996.1	38887.9	45333.5	51057	76761.7	24501.8	34683.1
Orsellinic acid	168.042	Phenols	167	41	1019.29	1044.74	1029.01	4111.66	2757.31	1393.97	1378.69	1376.64	344.299	2230.99	4151.69	2776.73	1710.93	1723.33	1729.01	1725.87	2063.75	2756.86
2',4',6'-Trihydroxyacetophenone	168.042	Phenols	167	123	697.268	1385.86	1380.33	1724.63	4312.56	2939.09	1029.01	2085.55	693.68	2409.39	5199.27	2767.17	1037.68	686.803	2607.61	4972.32	4108.41	2770.27
1-Dehydro-6-gingerdione	290.152	Phenols	289.1	134	1617.02	1954.37	2067.32	7383.37	6824.37	6538.65	3460.15	1841.79	229.355	4598.9	474.419	4381.82	6168.97	5997.5	14712.1	19367.9	18103.5	233.47
Ellagic acid	302.006	Phenols	301	145	5160.81	9366.89	4021.26	766.548	1132.97	2206.71	4319.94	1296.68	5546.26	766.548	1441.77	368.027	4952.16	767.19	3086.9	1722	1140.19	1153.19
Ethyl orsellinate	196.074	Phenols	195.1	149	6435.03	6212.48	9034.35	5716.31	10436.8	8315.89	15242.1	2721.53	5913.01	9599.57	13339.9	6735.69	6299.12	7741.89	6390.52	21168.5	4870.75	5400.02
Trimethoprim	290.138	Phenols	291.1	123.1	1.00669e+06	2.21806e+06	1.03582e+06	2.46797e+06	3.03985e+06	3.24021e+06	570902	697715	635595	3.05503e+06	2.28297e+06	2.60824e+06	3.21622e+06	4.15121e+06	5.17015e+06	5.66548e+06	1.33296e+07	6.26571e+06
Gastrodin	286.105	Phenols	287.1	107	202.328	1072.52	749.012	613.841	196.126	199.466	1284.19	202.328	1012.73	968.36	595.29	870.636	1427.21	618.293	927.946	196.444	406.087	392.21
4-Methoxyphenyl beta-D-glucopyranoside	286.105	Phenols	287.1	125.1	264.819	723.734	986.572	238.989	2151.44	507.203	2004.69	477.006	741.188	1541.49	1048.78	777.66	974.764	867.754	1463.92	1570.96	245.877	254.118
2-O-Methylanigorufone	286.099	Phenols	287.1	209.1	686.154	141.83	142.09	400.465	568.665	767.098	288.34	263.25	697.998	822.783	543.403	551.35	271.05	142.155	553.93	568.411	2894	565.045
Acetovanillone	166.063	Phenols	167.1	43	2673.7	4336.11	1204.04	1245.29	3292.82	3721.65	4907.02	2695.61	8941.11	3164.89	2752.74	5847.58	6020.91	3686.34	1769.73	1782.72	2051.79	3968.71
Pyrogallol;1,2,3-Trihydroxybenzene	126.032	Phenols	127	81	6293.6	10391.8	4876.68	6606.65	4280.74	4205.29	8041.04	8432.93	8854.15	7425.86	5594.72	8055.37	11636.1	10386.9	10698.9	16624.6	16569.7	10965.6
3-Hydroxybenzoic acid	138.032	Phenols	139	121	3307.3	3814.33	3189.18	2388.93	2232.86	2622.01	6343.22	3574.31	4115.07	5311.08	4475.45	6148.33	3713.72	2901.25	9108.05	4224.8	2372.78	3702.64
2,5-Dihydroxybenzaldehyde	138.032	Phenols	139	65	2.83828e+06	2.93233e+06	2.39087e+06	2.68212e+06	2.39587e+06	2.13331e+06	2.62975e+06	2.59816e+06	2.91886e+06	2.09146e+06	2.7099e+06	2.87775e+06	2.34797e+06	2.42826e+06	3.05478e+06	3.30212e+06	6.15602e+06	3.35899e+06
Sesamol	138.032	Phenols	139	111	1549.12	494.218	3370.79	881.136	1793.13	1533.17	1548.25	2111.84	2292.51	3586.31	2808.19	4058.09	1682.93	6363.53	1936.56	2044.09	1675.97	4202.1
Venlafaxine	277.204	Phenols	278.2	58.1	1289.66	992.522	1042.19	521.994	1028.14	734.656	668.694	1613.31	818.19	916.801	419.244	704.236	859.858	2704.16	1000.7	727.082	704.351	1085.37
4-Isopropylbenzaldehyde	148.089	Phenols	149.1	43.1	2006.42	3742.9	3670.52	2967.26	2376.7	3189.29	5659.86	8662.95	2758.16	5168.71	3939.61	7527.12	5768.39	3707.96	2278.66	2911.37	4311.64	6331.86
Altechromone A	190.063	Phenols	191.1	173.1	2223.15	645.983	1582.33	189.992	1109.4	949.032	1309.53	2356.46	2598.87	1621.94	561.976	1140.01	2867.69	2768.87	1173.9	2733.39	1665.82	1267.76
2-Methoxy-4-vinylphenol	150.068	Phenols	151.1	91.1	9595.95	9085.03	5516.81	10467.4	7748.11	14641.9	7527.75	8869.49	9452.06	9995.95	7343.01	9163.45	12668	4970.29	12529.3	10136.2	7844.38	14139.3
2-Carboxybenzaldehyde	150.032	Phenols	151	105	1440.84	3153.27	3873.05	4740.83	1888.15	2585.27	2017.73	2836.47	4529.75	5118.5	2768.4	6205.52	2275.95	2407.98	5015.32	2555.85	4739.84	3784.66
Phenol	94.0419	Phenols	95	77	6583.9	22600	11717.5	12675.9	7783.96	16626.8	6554.61	13812.8	17155.2	7804.72	6954.64	14872.9	10100.2	13883.3	8979.76	14340.7	13009.5	8628.02
Moracin O	326.115	Phenols	327.1	239.1	656.355	114.627	239.172	306.945	242.649	777.138	1333.64	204.63	204.744	1384.46	239.856	594.054	1236.8	337.896	297.198	1367.39	108.357	102.315
Demethoxycurcumin	338.115	Phenols	339.1	147	4946.77	266707	187252	8748.83	161441	176148	1486.71	87619.4	82739.1	217486	117467	237000	74067	64220.8	147598	3144.65	7874.79	132080
Methyl benzoate	136.052	Phenols	137.1	105	3059.05	1951.89	1629.59	3811.08	4677.04	397.769	2134.66	3285.99	1517.8	1824.07	1834.78	2240.82	2577.13	2591.96	1218	2380.66	2631.19	2307.25
Benzoic acid	122.037	Phenols	123	77	17526.5	4.26484e+06	10520.6	1.60397e+06	16329.3	1.70713e+06	1.55735e+06	13873.5	2.23805e+06	8528.84	13881.2	16848	2.79699e+06	21763.2	5.15199e+06	2.31632e+06	4.671e+06	3.16787e+06
3-Ethylphenol	122.073	Phenols	123.1	79.1	17936.4	10866.9	24986.4	10696.9	19597.2	21498.9	18646.8	12352.1	19053	32965.5	35149.9	20942.3	7767.22	26001.7	13155.1	12318.4	15795.4	17560.4
2,4-Dimethylphenol	122.073	Phenols	123.1	65	3430.28	3252.16	1474.96	2038.52	6235.35	2754.28	3463.49	5593.74	3914.28	4666.57	2551.64	3443.1	5205.54	3402.52	5729.84	1460.64	1277.65	4494.77
Moracin C	310.121	Phenols	311.1	55.1	14336.8	15657.2	10560	27020.5	21449	20490.9	19287.6	4609.36	5585.97	7877.56	16863.8	3900.57	13883.4	4156.74	16558.2	5594.29	12457.3	17429.3
Mulberrofuran C	580.173	Phenols	581.2	137	252.442	777.666	596.347	930.34	227.582	265.776	1288.21	763.654	833.262	521.382	895.412	502.172	486.352	243.402	250.408	534.942	1066.27	517.088
Precocene II	220.11	Phenols	221.1	165.1	2040.35	427.487	1964.02	3311.4	2831.5	587.028	3222.41	1827.24	3857.02	1777.5	6449.79	3301.3	2608.78	9187.63	1971.47	777.519	3020.33	807.971
Chavicol	134.073	Phenols	135.1	107	29887.8	13506.1	29689.5	17561.1	13719.2	33499.8	23239.3	16088.7	14267.7	22672.8	16231.1	17698	16915.3	35978.6	23058.6	16646.8	17358.2	13415.1
3-Galloylquinic acid	344.074	Phenols	345.1	153	5.35023e+07	4.44888e+07	5.00815e+07	1.39933e+07	1.33341e+07	1.08354e+07	5.23619e+07	8.3276e+07	8.48748e+07	5.54192e+07	3.58206e+07	5.86393e+07	4.86377e+07	5.57061e+07	6.52e+07	2.80178e+07	4.28552e+07	4.49775e+07
Methyl gallate	184.037	Phenols	185	125	3485.83	526974	2148.69	74334.6	1291.28	1452.22	207366	1968.4	1411.15	2039.09	1731.65	2584.67	1075.92	1046.53	1398.68	1037.59	1316.83	118476
Octyl Gallate	282.147	Phenols	283.2	153	6945.62	8961.09	7787.68	29993.1	44157.8	39311.4	6474.1	2630.75	1694.63	1770.76	692.048	5279.15	1197.79	1782.81	3467.13	7282.39	3307.86	4311.92
Encecalin	232.11	Phenols	233.1	177.1	1645.95	3535.76	3090.38	2404.99	1129.16	1502.29	1995.06	2563.3	5374.4	2749.94	4077.7	1873.21	4246	1542.28	5368.96	4685.48	2408.15	4440.41
Metanephrine	197.105	Phenols	198.1	180.1	402.992	358.205	588.088	452.088	810.302	393.212	678.132	1940.23	239.189	636.076	564.305	1399.47	677.045	458.19	779.955	1131.86	591.653	707.319
p-Cresol	108.058	Phenols	109.1	94	7492.83	2610.06	2820.58	3571.28	3797.15	3579.65	4484.2	4340.79	6009.18	2878.82	5003.14	4099.63	4965.02	6290.06	6395.04	3742.65	1641.79	4129.75
Kakuol	194.058	Phenols	195.1	57	1.00704e+06	1.31153e+06	1.01641e+06	894372	765578	735153	612997	965227	774540	900367	678897	960918	1.07246e+06	1.17791e+06	1.47225e+06	848779	1.54681e+06	768859
Zingerone	194.094	Phenols	195.1	137.1	830769	880766	810569	630093	618354	602772	623419	724493	679492	750393	558053	697215	776876	738477	982217	672144	989011	590381
4-Hydroxy-3-methoxymandelate;Vanillylmandelic acid	198.053	Phenols	181.1	65	782.797	898.739	847.047	1047.56	592.023	657.311	898.95	589.775	1090.61	1039.77	971.392	971.048	657.915	589.034	1169.17	795.217	1233.01	912.657
Broussonin C	312.173	Phenols	313.2	55.1	29773.2	36785.1	32872.9	12302.1	93346.2	30741.9	57815.6	16151	24558.1	23020.8	53963.7	10481.9	24481.4	14745.1	47276	83638.6	9033.3	43400.9
DL-alpha-Tocopherylacetate	472.392	Phenols	473.4	207.1	37250.8	6078	2728.34	1816.68	158702	2476.49	3812.24	81480.3	2093.34	1095.6	4330.14	1990.43	3507.49	2482.61	2274.83	56359.5	1340.17	4877.68
3,4-Dihydroxyphenylglycol	170.058	Phenols	153.1	107	2.23735e+06	32699.4	56135.7	817236	773480	661913	38724.9	28873.2	3.50376e+06	2.74898e+06	1.82416e+06	2.68338e+06	85052.5	2.66248e+06	2.78772e+06	27804.1	1.47809e+06	65750.3
Vanillin	152.047	Phenols	153.1	65	5319.32	21295	8503.55	7367.04	13633	28615.4	20982.5	11370	27569.1	17382	22333.3	6102.6	30919.6	21801.9	20818.5	11304.9	22302.3	18373.4
Porson	386.173	Phenols	387.2	313.1	139.008	274.432	136.768	136.704	547.072	391.872	416.256	426.432	285.312	1103.92	284.288	135.68	271.872	1094.7	139.52	284.288	404.736	407.424
Curcumin	368.126	Phenols	369.1	177.1	794.515	1407.32	836.193	1675.02	1820.66	272.968	257.51	1032.79	767.723	260.488	1401.48	473.114	1232.59	5151.01	1115.23	276.403	9260.76	1108.36
Atranorin	374.1	Phenols	375.1	179	4266.83	11094.3	4339.88	4499.48	3332.41	11912.3	4225.61	7678.26	7854.49	7930.34	4977.79	7852.3	4775.16	9981.92	9683.83	6147.22	22218.6	6985.14
Ethyl 3,4,5-trimethoxybenzoate	240.1	Phenols	241.1	195.1	1282.45	1307.03	1655.35	837.012	866.184	1246.57	3311.41	1849.3	1633.98	1397.4	552.112	2227.59	923.341	1930.13	921.741	1639.94	2034.84	1486.63
1'-Acetoxychavicol acetate	234.089	Phenols	235.1	175.1	1507.32	4592.31	2235.94	2711.11	2520.91	742.41	3393.97	4456.01	3950.27	369.164	1608.95	3021.38	730.584	1569.69	2966.39	2698.54	1776.81	2583.75
N-p-Coumaroyl putrescine	234.137	Phenols	235.1	72.1	1049.22	1553.36	1013.25	908.584	1131.13	1310.43	480.479	908.379	1258.19	1625.89	669.423	643.419	1631.12	974.663	396.535	1243.33	528.341	2246.13
Mulberrofuran A	392.199	Phenols	393.2	55.1	308.329	504.058	340.307	1503.23	334.648	1431.63	501.168	846.499	338.893	166.45	854.966	334.648	1003.51	504.357	507.035	1255.28	922.123	474.755
Vanillic acid	168.042	Phenols	169	65	1768.25	1647.37	903.385	501.539	1046.4	1019.35	719.988	962.48	1988.34	916.317	3089.11	748.518	1495.99	1075.86	2718.09	999.404	2718.44	1322.66
p-Hydroxymandelic acid	168.042	Phenols	169	123	1471.63	1657	951.043	858.81	1230.7	2329.11	11907.7	2795.83	2115.82	2119.47	1597.46	1530.77	1338.32	1453.4	551.334	20637.3	1651.01	1168.21
3-Methoxy-4-hydroxyphenylglycolaldehyde	182.058	Phenols	183.1	123	3183.5	2765.05	2281.22	1813.58	1640.67	4301.93	2731.99	1866.16	2658.81	2416.03	3866.33	2297.28	1017.55	2895.41	2183.68	2253.38	2007.74	1736.51
Guaiacol	124.052	Phenols	125.1	65	1773.11	1093.62	1102.84	491.284	2294.54	1708.72	1345.5	2728.59	1530.04	2529.16	3598.42	2625.76	483.345	929.797	1600.44	2371.96	1598.96	1846.08
p-Octopamine	153.079	Phenols	154.1	91.1	3469.54	5.99785e+06	7.91431e+06	2056.15	891.757	927.987	5.51303e+06	7.07834e+06	7.5704e+06	1833.32	5.4351e+06	1519.09	6.23657e+06	2084	1775.81	5.75682e+06	2469.44	5.70956e+06
Amygdalin	457.158	Phenols	480.1	347.1	1871.38	2978.16	2798.94	1247.59	2910.32	1247.5	920.204	301.612	312.577	623.794	1510.56	3248.77	312.577	625.485	301.612	311.252	461.154	3740.03
Taxiphyllin	311.101	Phenols	312.1	132	534.534	752.356	1844.8	644.216	1276.66	1028.66	613.239	215.127	479.721	1104.76	1007	2043.6	643.588	1097.13	891.11	711.315	858.057	934.791
7-(4-Hydroxyphenyl)-1-phenyl-4-hepten-3-one	280.146	Phenols	281.2	105.1	5391.17	8082.55	6419.55	86078.7	70383.5	67495.7	6351.81	4126.87	2206.67	4694.8	4520.08	3559.29	945.43	3147.54	1906.12	10124.2	7111.22	9758.35
Oleocanthal	304.131	Phenols	305.1	121.1	714.691	2397.29	3197.67	1067	2935.76	1946.51	2995.51	2943.78	2296.5	3500.97	3075.92	1593.8	1909.35	4779.16	1915.51	2469.9	1790.75	3782.64
5-Tricosyl-1,3-benzenediol	432.397	Phenols	433.4	123	1400.29	1486.04	1001.58	870.154	1936.08	1663.73	1749.75	998.037	1392.9	1545.12	1725.04	1829.32	2487.62	1376.03	1127.32	1539.08	2156	939.478
Cardanol (C15:1)	302.261	Phenols	303.3	107	2102.31	1557.35	1734.12	1849.95	6418.48	1927.14	3221.18	1260.44	1113.53	2408.2	1978.37	3759.74	2244.11	3469.98	4101.47	4498.16	4318.66	5043.49
1,3,6-Tri-O-galloylglucose	636.096	Phenols	637.1	153	4024.05	5693.76	7567.58	1068.03	668.587	737.672	1042.24	6857.52	4513.68	4669.27	2380.18	3432.2	2248.28	1599.48	1883.69	1064.53	5272.22	1807.47
10-Gingerol	350.246	Phenols	351.3	151.1	1783.62	1643.59	2360.68	1235.22	712.023	1864.54	2853.29	889.778	2143	1966.33	2118.62	2581.29	1924.02	2442.04	3665.47	1673.67	2430.5	2927.6
5-Nonadecylresorcinol	376.334	Phenols	377.3	123	245.3	448.718	395.178	276.21	281.49	581.679	1164.24	1435.15	848.063	248.957	271.81	284.68	254.687	284.68	258.694	365.648	357.324	369.561
N-(p-Hydroxyphenethyl)actinidine	268.17	Phenols	269.2	121.1	1663.64	3005.24	1233.88	2317.44	635.225	924.597	1140.4	1149.95	762.408	577.103	770.836	1081.32	632.001	2501.69	1336.27	1206.94	4360.47	1080.06
Mulberrofuran Q	592.137	Phenols	593.1	575.1	15035.4	12123.1	6467.78	18434.6	18441.6	13957.4	21789.2	11830	18946.6	25134.1	29553.7	12295.3	14538.8	20097.7	19218.4	12791.2	27292	29457.8
Cassiaside B	566.164	Phenols	567.2	255.1	585.504	3914.65	759.383	380.523	198.915	949.949	982.808	587.962	986.887	683.756	974.688	192.6	1178.01	1516.94	190.624	1160.34	391.583	585.148
alpha-Tocopherol	430.381	Phenols	431.4	165.1	24154.5	8603.87	40458.9	51977.9	184601	37952.7	52272.2	61440.9	46433	32544.8	49728.4	11142.1	63815.3	22148.1	12499.6	38030.4	5901.73	19923.9
Syringic acid	198.053	Phenols	199.1	140	724.794	964.941	769.484	352.594	535.39	586.907	216.32	941.795	1090.01	752.169	237.536	237.432	1393.54	585.086	857.769	494.227	1071.04	884.657
N-Feruloyl putrescine	264.147	Phenols	265.2	72.1	587.86	1041.43	1319.22	1331.26	748.605	593.71	423.54	734.37	306.865	884.13	446.42	664.3	147.29	749.255	587.99	554.58	2654.08	1027.85
1,7-Diphenyl-4-hepten-3-one	264.151	Phenols	265.2	105.1	536.458	2299.35	528.995	1865.15	267.08	529.214	532.946	1336.93	266.2	260.04	533.165	802.78	267.85	1065.35	266.75	801.562	1347.35	268.73
4'-O-Methylirenolone	302.094	Phenols	303.1	233.1	1792.84	1079.52	4324.28	2166.83	1079.52	1788.8	2709.27	3059.56	2881.49	2161.06	3237.26	4309.72	2517.45	2158.6	1804.56	1799.04	721.538	1083.41
beta-Glucogallin	332.074	Phenols	333.1	153	329949	333047	309193	7287.68	1881.47	8994.86	141050	2978.65	2534.71	1790.93	761.412	46245.4	117929	3034.6	169793	169.197	1017.18	69443.9
Cinnamyl acetat	176.084	Phenols	177.1	117.1	2197.99	2579.46	1116.67	1436.64	3738.46	1649.61	1441.13	2247	2390.15	1619.45	1848.37	5970.42	1177.5	2619.96	1110	2181.83	2441.15	1661.95
3-Ethoxy-4-hydroxybenzaldehyde;Ethyl salicylate	166.063	Phenols	167.1	121	7084.73	3092.77	1991.04	1471.37	2522.42	3276.09	2083.18	1763.45	2100.01	3697.84	2857.71	4916.94	2868.54	3781.94	2516.64	2066.48	3507.79	4441.23
Phloretic acid;Ethylparaben;3-(2-Hydroxyphenyl)propanoic acid	166.063	Phenols	167.1	121.067	15560	6350.6	14153.9	7699.19	6746.81	3001.65	2536.04	10366.9	16521.8	5630.19	5184.18	5396.44	50666.1	14305.6	13375.1	8067.38	5764.67	11479.4
Neogrifolin;Grifolin;Ugaxanthone	328.24	Phenols	329.167	55.1	665.049	1016.71	565.744	697.09	1864.74	1042.52	782.749	1421.98	396.511	519.584	1476.82	1065.09	1018.46	705.169	640.277	2366.16	1188.69	1108.21
3,4-Dimethoxycinnamic acid	208.074	Phenylpropanoids and Lignans	207.1	103.1	111.617	349.36	174.165	170.469	611.763	490.57	271.41	648.215	219.041	165.357	238.119	507.444	54.802	409.222	268.365	693.782	154.528	342.386
Hydroxyphenyllactic acid	182.058	Phenylpropanoids and Lignans	181.1	135	596.936	496.354	607.062	598.43	200.03	199.283	1118.67	957.364	203.018	212.563	413.091	205.674	198.868	207.5	621.587	711.227	1017.99	205.674
threo-1-C-Syringylglycerol	244.095	Phenylpropanoids and Lignans	245.1	153.1	3801.86	3216.51	6236.92	692.623	2190.5	354.825	1440.63	352.26	361.38	2163.99	705.47	1093.97	5565.64	6601.98	6039.49	1460.33	3630.71	3723.41
2-Hydroxycinnamic acid	164.047	Phenylpropanoids and Lignans	165.1	103.1	2247.39	3053.18	1850.33	2342.87	3282.55	2267.04	2696.76	2913.46	3246.5	4936.54	1448.8	1982.29	1317.47	2912.19	5231.94	2393.13	2528.7	1589.2
Cinnamic acid	148.052	Phenylpropanoids and Lignans	149.1	103.1	4263.81	1433.66	6281.62	1224.89	2288.2	1234.43	1007.45	5559.48	2150.38	1023.87	1395.19	3707.95	3698.91	3963.01	1672.82	3174.19	3879.01	1624.75
Xanthotoxin	216.042	Phenylpropanoids and Lignans	217	174	163.739	595.388	317.988	325.58	474.354	1155.44	1102.81	347.188	451.578	325.434	921.333	474.354	636.56	1126.17	161.476	474.573	317.185	148.701
Coniferylaldehyde	178.063	Phenylpropanoids and Lignans	179.1	91.1	11137.4	11080.8	12075.8	19998.9	10444.8	10499.4	10366.9	13017.8	15102.9	7873.97	11027.1	9629.54	13955.9	11555.3	22081.6	18244.3	24806.4	10658.2
Methyleugenol	178.099	Phenylpropanoids and Lignans	179.1	138.1	1105.94	1486.93	1855.26	1240.69	1230.53	1168.35	1361.88	2490.16	814.367	1368.49	2801.7	800.678	1361.63	884.56	675.436	1923.12	1574.33	1921.54
Isofraxidin	222.053	Phenylpropanoids and Lignans	223.1	205.1	1884.18	1722.18	1201.4	6055.66	3584.1	4922.15	1423.17	5472.09	2541.67	5595.88	6681.42	5632.6	1412.53	2401.57	4897.92	3979.23	7301.55	6158.3
3,4,5-Trimethoxycinnamyl alcohol	224.105	Phenylpropanoids and Lignans	225.1	207.1	6753.13	7864.02	3190.96	3885.97	3382.7	5859.06	13354.7	7039.17	5866.92	3945.4	14041.1	11886.1	4241.17	2704.69	4483.92	5182.22	6570.73	2270.19
Hydrocinnamic acid	150.068	Phenylpropanoids and Lignans	151.1	45	2456.57	2024.69	1597.55	2347.66	2671.48	3756.5	2777.92	2057.37	2694.25	4228.22	2964.38	4434.47	4683.13	5090.2	6483.25	2384.69	2942.26	2979.26
1-(4-Hydroxyphenyl)propan-1-one	150.068	Phenylpropanoids and Lignans	151.1	121	6802.86	12036.1	6724.11	6250.86	6061.17	12262.7	6083.76	5636.22	5475.12	5631	4787.1	6324.12	6682.68	10114.7	6099.42	4921.68	4052.94	3258.9
p-Coumaryl alcohol	150.068	Phenylpropanoids and Lignans	151.1	133.1	1810.57	1202.69	2426.15	20853.9	2535.61	1309.4	1305.51	1583.88	8773.4	1329.34	982.538	1621	2265.34	8769.67	1077.26	2059.56	37740.9	2073.77
Chlorogenic acid	354.095	Phenylpropanoids and Lignans	355.1	163	4896.6	2954.3	4561.86	4227.34	2203.29	4398.83	4573.45	893.648	1010.73	9071.82	1865	5085.55	12826.2	6925.37	7452.58	10614.6	17237.5	8296.75
1-Caffeoylquinic acid	354.095	Phenylpropanoids and Lignans	355.1	121	1251.47	1387.73	578.987	2799.03	1158.88	3067.15	975.403	945.224	768.203	950.741	382.853	581.116	1999.83	1157.53	5299.33	3988.71	2121.6	1920.31
Rosmarinic acid	360.085	Phenylpropanoids and Lignans	361.1	163	996.279	1005.96	959.04	3454.86	1435.06	618.751	609.686	399.803	1604.45	1131.61	612.794	1441.04	959.04	817.453	1255.98	804.67	825.729	612.794
Acanthoside B	580.216	Phenylpropanoids and Lignans	581.2	419.2	1401.45	1682	833.037	2045.55	562.38	772.814	523.25	844.188	256.5	771.449	553.735	837.132	281.922	258.667	511.875	1804.75	2114.64	1114.95
Savinin	352.095	Phenylpropanoids and Lignans	353.1	161.1	686.343	2091.84	1239.5	342.491	929.798	419.414	1053.95	412.254	1594.93	419.247	368.348	527.324	710.689	368.464	284.695	926.573	354.312	337.662
Trachelogenin	388.152	Phenylpropanoids and Lignans	389.2	137.1	1398.57	2086.52	338.94	696.201	353.22	361.48	347.2	1052.93	1040.88	676.566	969.241	1926.25	1356.41	347.62	1043.68	696.481	677.408	347.62
Methyl cinnamate	162.068	Phenylpropanoids and Lignans	163.1	103.1	19930.7	17519.9	12163.5	31418.7	25446	25033.2	26925.4	40632.4	26432	30202.7	34003	45721.9	43612.4	39970.5	54671.3	52082.7	76624.2	46693.8
4-Methoxycinnamaldehyde	162.068	Phenylpropanoids and Lignans	163.1	145.1	1013.95	1756.17	1397.98	1471.71	1131.53	1989.18	3224.48	492.052	1541.53	3667.47	515.725	1811.43	2964.09	3513	1931.73	777.676	777.676	1004.08
Cinnamyl alcohol	134.073	Phenylpropanoids and Lignans	135.1	117.1	1964.61	742.037	1454.96	2242.33	1462.3	1112.5	1097	3351	1861.54	1496.29	1296.65	1480.96	1499.62	375.458	2231	1123.5	3305	369.963
Salvianolic acid A	494.121	Phenylpropanoids and Lignans	495.1	181.1	254.684	307.467	287.427	282.45	457.603	307.602	293.076	583.719	849.121	144.117	128.365	153.296	308.812	257.368	153.631	619.161	459.62	153.899
Cinnamaldehyde	132.058	Phenylpropanoids and Lignans	133.1	55	1114.28	850.812	1821.21	2142.89	2004.51	1730.83	2328.75	1114.65	1799.68	1901.87	2317.92	1223.91	973.198	1598.73	1854.25	1335.04	982.61	1699.73
Diphyllin	380.09	Phenylpropanoids and Lignans	381.1	335.1	157.567	162.485	327.739	659.855	659.26	161.889	319.869	160.324	327.739	799.84	164.421	472.76	491.715	160.25	1015.31	494.469	554.698	787.58
Schisantherin B	514.22	Phenylpropanoids and Lignans	515.2	83	438.547	357.125	394.254	654.149	497.336	891.112	492.174	785.393	482.247	703.018	482.258	353.813	920.126	1004	1125.35	296.365	355.977	444.888
Ferulic acid; Trans-Ferulic acid;trans-Ferulic acid	194.058	Phenylpropanoids and Lignans	195.1	117	1761.55	753.415	3083.66	1498.32	2804.43	2040.95	588.791	1621.18	2670.37	3687.08	2045.18	1809.39	15285.5	21876.5	26343.7	11460.2	29801.4	9402.47
5-Hydroxyconiferaldehyde	194.058	Phenylpropanoids and Lignans	195.1	177.1	59395.6	54589.8	57390.7	40058.1	53057.6	48584.3	47533.2	58399.5	72131.9	53064.8	51746.1	48937.1	70876.2	62487.7	72812.3	40890.3	59159.6	55888
3-Hydroxy-4-methoxycinnamic acid;Isoferulic acid	194.058	Phenylpropanoids and Lignans	195.1	149.1	7167.2	2563.38	1649.09	1325.12	5557.14	4102.98	4110.25	2436.54	2543.85	17074.5	1991.54	5197.7	4924.62	24510.9	5949.84	5536.85	14495.6	6802.75
Methyl caffeate acid	194.058	Phenylpropanoids and Lignans	195.1	121	118533	166433	136055	101735	104913	104334	86755	118521	109924	142075	117658	126512	133411	165041	184868	102136	200747	117002
Caffeic acid	180.042	Phenylpropanoids and Lignans	181	163	2958.11	4864.28	4132.56	68549.5	5114.26	1724.87	2681.01	1558.8	2167.06	3278	1929.07	79851	2793.06	24808.5	6853.08	57887.3	99229.1	2988.66
Coniferyl alcohol	180.079	Phenylpropanoids and Lignans	181.1	149.1	995.654	1723.95	1429.92	1566.6	260.01	916.799	396.573	591.181	1281.4	773.379	520.845	1163.98	910.811	656.64	1110.71	768.002	2856.17	522.974
Trans-caffeic acid	180.042	Phenylpropanoids and Lignans	181	121	639.265	1470.75	1259.77	755.2	69586	1508.39	2092.55	88164.6	1058.46	83250.9	1846.52	1142.89	944.236	1135.8	757.147	2709.52	1330.98	887.301
3-Methoxy-4,5-methylenedioxycinnamaldehyde	206.058	Phenylpropanoids and Lignans	207.1	189.1	6054.42	14911.6	3889.23	13511	13279.2	17614.3	6546.96	4127.66	6874.44	4521.15	7408.41	22211.2	2655.49	20443.9	15065.1	8522.18	28189.8	10275.1
3-(4-Hydroxyphenyl)-1-propanol	152.084	Phenylpropanoids and Lignans	153.1	135.1	1982.65	2026.83	7212.49	1544.33	1897.48	5955.44	1510.79	3709.34	5168.33	3710.94	2371.67	2963.84	2053.39	1768.15	3351.39	1926.22	1792.4	3026.23
Veraguensin	372.194	Phenylpropanoids and Lignans	373.2	137.1	256.068	263.412	516.338	783.517	1285.52	513.105	261.036	1006.26	1158.61	249.804	1288.76	1067.16	533.628	1058.36	1549.13	799.045	1323.24	263.412
Syringin	372.142	Phenylpropanoids and Lignans	373.1	193.1	4939.06	13395	7503.3	4559.65	4273.88	4523.65	1318.53	3209.58	4562.71	1950.11	2374.75	3373.7	2523.3	7534.16	2971.44	2678.92	7607.5	3606.67
C-Veratroylglycol	212.068	Phenylpropanoids and Lignans	213.1	123	1873.55	997.143	1228.64	1258.05	1289.6	779.274	1005.47	994.522	752.264	734.306	1624.06	450.021	1333.86	1316.12	922.618	366.582	1518.11	2636.49
Lithospermic acid	538.111	Phenylpropanoids and Lignans	539.1	181.1	866.683	2149.44	491.164	3081.18	1879.62	632.799	659.571	519.25	536.3	345.805	1707.55	1791.94	353.71	665.401	1063.67	2028.69	1576.36	1408.28
Dihydroconiferyl alcohol	182.094	Phenylpropanoids and Lignans	183.1	165.1	1133.88	1375.55	936.243	1424.02	1891.38	2017.56	1604.45	1780.19	763.959	2439.75	1181.25	1003.28	1538.87	506.93	1017.55	842.236	568.082	1652.57
8-Acetoxypinoresinol	416.147	Phenylpropanoids and Lignans	417.2	135	149.883	287.64	287.499	148.05	769.507	280.731	151.928	466.992	294.902	287.499	719.1	146.428	313.02	585.15	279.744	1462.66	140.436	618.285
Schizandrin A	416.22	Phenylpropanoids and Lignans	417.2	295.1	260.036	1336.32	3184.25	808.98	552.932	1347.31	1082.6	297.721	557.067	281.533	1689.3	272.598	1490.57	1328.56	517.775	290.857	538.714	894.728
gamma-Diasarone	416.22	Phenylpropanoids and Lignans	417.2	385.2	537.54	2687.7	4030.05	2957.98	1948.33	1074.62	272.832	835.006	1209.76	1093.68	269.584	625.621	1343.27	1113.68	1347.92	268.076	1079.26	539.4
trans-3,5-Dimethoxy-4-hydroxy cinnamaldehydee	208.074	Phenylpropanoids and Lignans	209.1	55	4024.55	2560.58	2140.71	729.495	1278.72	1642.05	1869.5	4564.48	1465.43	1825.97	7814.93	5463.98	2379.44	732.712	8054.55	4550.82	8576.22	2190.83
DL-Benzylsuccinic acid	208.074	Phenylpropanoids and Lignans	209.1	117.1	1002.45	1988.08	2268.03	851.196	662.694	668.301	1010.86	1513.89	3810.05	994.174	2040.95	1932.01	3474.03	2961.96	1987.55	1010.46	4490.85	3098.8
beta-Asarone	208.11	Phenylpropanoids and Lignans	209.1	41	2047.03	670.824	1366.7	1331.16	666.072	994.884	333.168	486.156	1668.69	1821.34	677.292	982.872	661.584	1944.1	1367.23	1745.71	1655.02	955.284
Sesamolin	370.105	Phenylpropanoids and Lignans	371.1	203.1	559.473	818.892	134.482	272.061	1077.92	140.739	429.377	275.415	130.548	832.437	286.638	140.223	548.83	619.974	552.894	143.255	859.14	134.482
1,4-Dicaffeoylquinic acid	516.127	Phenylpropanoids and Lignans	517.1	121	866.023	220.88	500.858	368.274	234.19	524.48	815.013	452.1	492.58	802.454	508.86	770.726	267.08	233.09	227.26	1069.32	122.65	237.05
Podophyllotoxinone	412.116	Phenylpropanoids and Lignans	413.1	395.1	268.95	1184	1497.64	1206.21	1204.54	1330.34	501.201	290.153	1462.44	597.525	291.567	2796.51	1766.45	1816.43	896.665	269.079	1407.45	269.721
Podophyllotoxin	414.131	Phenylpropanoids and Lignans	415.1	397.1	568.752	469.338	125.295	196.552	938.239	103.495	208.378	581.408	344.072	234.987	106.766	475.005	615.615	740.624	51.9385	808.331	1593.42	107.965
Deoxypodophyllotoxin	398.137	Phenylpropanoids and Lignans	399.1	311.1	159.408	268.314	313.92	152.208	477.576	916.468	759.574	536.324	158.688	154.296	321.264	465.696	482.112	309.744	1116.96	160.704	152.424	178.2
4'-Demethylpodophyllotoxin	400.116	Phenylpropanoids and Lignans	401.1	383.1	1513.21	753.39	802.23	1344.2	1318.35	1489.84	1317.03	1262.8	865.26	1315.71	1495.37	1487.97	494.12	506.22	1496.03	753.39	1249.49	1833.04
alpha-Peltatin	400.116	Phenylpropanoids and Lignans	401.1	165.1	1212.31	610.092	967.725	2544.75	286.902	2845.34	2318.58	586.278	569.268	2313.73	862.039	1164.72	895.9	1212.31	1768	610.092	3072.38	2814.16
Cinnamyl cinnamate	264.115	Phenylpropanoids and Lignans	265.1	117.1	5136.15	5312.6	2505.6	2576.86	1629.48	1877.42	2736.55	4347.99	6435.47	2599.51	5202.53	2855.18	3663.88	6380.73	9077.46	5167.04	3227.72	3125.91
Nordihydroguaiaretic acid	302.152	Phenylpropanoids and Lignans	303.2	123	1972.87	1863.12	923.69	4505.91	1856.95	3519.62	520.864	799.368	1066.24	2088.55	3080.64	1259.32	1415.34	2237.38	1411.88	1006.26	2394.93	1052.43
Ethyl cinnamate	176.084	Phenylpropanoids and Lignans	177.1	131	1887.73	4292.39	5694.65	2169.21	2806.71	4374.22	3719.3	2889.64	3563.04	5338.88	4063.92	4030.89	1169.74	13008.7	6223.61	4308.97	6380.06	4744.78
17a-Ethynylestradiol	296.178	Steroids and derivatives	295.2	145.1	2068.54	484.8	2539.76	1816.15	7887.97	6679.86	8048.93	4426.63	959.2	2290.16	3105.12	3615.75	2919.01	2550.63	241.6	3014.24	486.381	2439.3
Guggulsterone E&Z	342.219	Steroids and derivatives	343.2	325.2	684.549	954.158	839.753	849.547	787.878	1178	3427.09	3152.37	3697.42	1236.55	1594.93	1014	967.358	724.696	1725.35	1936.59	1678.91	2321.5
Sitostenone	412.371	Steroids and derivatives	413.4	109.1	1691.58	3019.34	2131.8	5845.07	6094.51	5591.87	3358.4	2699.61	3127.21	2204.72	2770.93	1453.74	3855.7	2877.47	3769.92	3782.23	5282.08	4800.09
Ponasterone A	464.314	Steroids and derivatives	465.3	81.1	1698.26	2584.73	2177.24	8517.21	9620.91	4920.87	1872.84	1158.74	505.257	19660.1	15874.3	2413.6	5002.04	764.081	4339.75	13416	32082.2	9883.02
g-Strophanthin	584.283	Steroids and derivatives	585.3	355.2	772.789	1368.35	795.628	1051.1	2608.1	2315.62	780.215	993.518	1069.57	541.088	247.237	771.995	779.873	2936.43	538.574	1317.3	1816.01	2150.64
Stigmasterol	412.371	Steroids and derivatives	395.4	83.1	54682.4	71004.8	39047.7	37870.2	49137.7	61506.7	74491.4	45548.9	44071.3	26978.3	77056.3	39823.7	5658.91	1317.14	75253.6	53000.5	87641.5	74743.3
Beta-Sitosterol;beta-Sitosterol	414.386	Steroids and derivatives	397.4	147.1	2640.3	2349.07	1242.01	2295.95	1055.66	5694.59	2198.73	2508.64	2881.92	3574.44	1884.11	1383.47	467.62	4164.74	2233.89	1284.73	3645.02	2754.1
Officinalisinin I	920.498	Steroids and derivatives	921.5	741.4	106.548	162.752	91.2	40.704	43.792	40.704	239.04	102.579	79.712	43.888	184.8	239.136	122.064	166.144	87.328	42.048	68.36	91.2
22-Dehydroclerosterol	410.355	Steroids and derivatives	411.4	93.1	1138.24	1715.3	306.064	1961.2	304.508	1362.16	1219.9	568.984	568.264	2077.25	966.45	909.075	622.282	294.886	2452.65	2290.65	915.025	563.031
Ergosterol peroxide	428.329	Steroids and derivatives	429.3	85.1	1028.91	5495.46	3752.74	7791.29	5220.17	3718.71	4463.07	2881.98	3248.55	700.378	11087.2	1909.01	4032.4	2669.56	9548.48	5081.76	655.703	5192.33
Physalin C	510.189	Steroids and derivatives	511.2	493.2	298.98	423.242	278.124	443.98	154.176	423.242	146.85	1028.95	447.876	1822.89	564.153	439.437	139.59	279.18	1033.1	139.062	143.616	140.712
Ruscogenin	430.308	Steroids and derivatives	431.3	269.2	525.996	256.044	525.768	1309.97	787.84	255.018	2369.23	272.688	519.384	1047.65	2678.47	782.035	528.276	1062.68	769.058	1966.55	519.156	262.884
Boldione	284.178	Steroids and derivatives	285.2	121.1	885.696	237.4	1399.49	474.411	462.84	1039.4	771.678	237.8	694.541	523.488	524.885	1766.75	1032.61	245.7	1332.78	1048.18	1535.4	2207.58
Estriol	288.173	Steroids and derivatives	289.2	253.2	3008.75	8398.64	7070.06	4253.45	3475.41	4648.14	2992.76	4695.96	3142.01	6651.69	5176.43	7053.19	16022.7	5336.89	10420.9	14094.1	25940.4	9079.22
Testosterone	288.209	Steroids and derivatives	289.2	271.2	11917.5	7972.3	7696.21	14625.3	4586.93	8174.64	8524.53	11394.5	10148.6	5155.05	6905.66	6321.25	9042.92	27642.7	19292.6	9805.81	8526.65	13116.9
Gamabufotalin;Telocinobufagin	402.241	Steroids and derivatives	403.2	367.2	1227.8	743.232	2829.11	3990.94	4046.77	8430.57	502.674	6439.19	2212.74	10760.5	5972.37	8971.11	517.198	1009.56	777.36	2271.26	2728.97	516.146
Physalin L;Physalin O	528.2	Steroids and derivatives	529.2	511.2	3176.74	2018.39	1800.38	4934.43	746.373	1742.89	1838.87	3557.78	2300.46	2746.68	3840	4656.33	2559.13	2457.16	4303.15	9997.24	1235	3293.75
Celastrol	450.277	Terpenoid	449.3	200.1	725.447	990.147	639.16	141.82	213.85	137.76	282.66	640.329	544.869	409.986	420.304	922.03	386.341	854.067	681.499	905.408	562.207	426.963
Epitulipinolide	290.152	Terpenoid	291.2	231.1	5373.27	13302.8	3351.83	24614.1	28114.5	25519.4	13454.7	1111.2	11019.4	12147.9	16843.6	28405.2	16862.6	28617.7	27002.4	28514.1	83952.2	41207.8
Terpinolene	136.125	Terpenoid	136.1	93.1	14086	13733.4	8990.75	8052.71	8087.47	7062.51	6089.19	15994.4	11050	8547.16	6048.28	10473.4	9121	6421.01	7151.78	7600.02	8709.27	12431
Geranylacetate	196.146	Terpenoid	197.2	81.1	5186.87	6441.48	4254.16	3382.24	6742.25	3453.32	4762.17	10514.1	8059.31	19218.7	15821.9	14493.3	9408.65	7174.28	7565.91	12358.3	11098.1	13177.8
Bornyl acetate	196.146	Terpenoid	197.2	137.1	4271.14	2728.57	4254.54	4146.1	3940.15	2202.81	6191.08	3343.16	2555.86	3083.77	2633.06	4702.64	3856.43	3036.06	3082.3	1663.55	2339.71	4026.35
Taraxerol;Pseudotaraxasterol	426.386	Terpenoid	427.4	409.4	6467.88	13886.5	4388.93	4573.82	7808.78	7687.9	4170.79	10326.3	5290.88	6293.75	3944.89	1315.28	4306.12	1660.63	25734.3	3443.84	4428.5	4962.03
(-)-Carvone	150.104	Terpenoid	151.1	53	1510.95	2825.28	2997.51	3119.11	3075.24	3183.73	1301.67	4789.1	5921.09	1983.84	2288.02	4203.55	2211.17	2350.59	2411.57	1736.57	4128.16	2747.78
Kirenol	338.246	Terpenoid	321.2	81.1	8191.62	50850	15035.2	16213.4	32177.5	26489.5	25986.1	11310.3	10652.3	10278.2	28692.8	8789.64	8134.83	3617.84	22976.5	25051.8	23240.8	19748.3
Picrocrocin	330.168	Terpenoid	331.2	151.1	456.23	319.144	589.544	444.19	154.869	155.727	463.755	320.149	312.399	160.375	466.619	729.691	437.955	304.507	257.583	761.095	329.476	155.727
Lathyrol	334.214	Terpenoid	335.2	317.2	160.132	699.568	906.36	337.136	314.514	1103.34	1254.45	150.86	1273.65	479.878	301.788	809.544	1118.82	677.716	670.735	1986.53	751.936	1173.51
ent-16beta,17-dihydroxy-9(11)-kauren-19-oic acid	334.214	Terpenoid	335.2	271.2	175.18	347.844	308.908	705.334	1841.06	487.305	472.29	168.568	342.541	235.676	165.984	479.343	678.482	165.984	318.453	1585.97	673.542	337.845
Geniposide	388.137	Terpenoid	389.1	209.1	7937.93	15163.4	1072.13	6622.87	5647.03	4460.77	3704.11	13128	9363.82	18112.5	9618	12942.2	14089.5	16672.9	11876.8	6470.71	20237	11036.2
Nerylacetate	196.146	Terpenoid	219.1	81.1	8191.12	5687.13	5605.97	7140.88	8049.55	4573.89	16902.1	4522.09	5313.64	3342.39	10155.2	8674.18	4953.52	6205.69	4130.64	5262.31	8109	11154
Genipin	226.084	Terpenoid	227.1	149.1	2848.61	2376.47	1914.09	890.616	1157.14	3326.18	3459.09	1481.35	2621.04	1573.68	1777.1	890.27	889.812	1187.51	1141.81	892.68	8214.38	544.603
Cineole	154.136	Terpenoid	155.1	81.1	33794	47781.6	43247.6	46806.6	18371.4	64432.1	29522.5	29322.7	34980.6	61505.4	28571.1	32491.7	23080.4	69564.7	26512.5	27046	12199.8	36338.6
Harpagoside	494.179	Terpenoid	495.2	167.1	1273.84	1401.86	536.4	544.275	255.937	762.975	247.362	361.854	273.375	426.854	368.479	296.357	3189.94	8065	1779.98	5556.49	16429.8	549.225
(+)-Glaucarubinone	494.215	Terpenoid	495.2	477.2	1600.73	6384.58	1835.78	253.273	1044.87	1475.46	530.518	266.632	2660.24	529.644	2255.81	1019.08	1061.04	262.581	2275.48	808.192	1866.55	927.46
Alpha-Santonin	246.126	Terpenoid	247.1	173.1	31820.3	28398.1	35959.4	24633.4	13700.1	13927.9	11917.9	16721.1	20657.8	9154.1	11381.8	15644.8	9009.27	11149.4	13879.2	4346.51	17314.9	6161.47
Xanthatin	246.126	Terpenoid	247.1	229.1	1029.53	698.362	1590.57	665.6	1055.13	2244.54	1016.57	1321.7	917.607	1033.54	1021.02	650.395	838.432	2256.36	689.948	459	1034.73	790.364
Deoxyelephantopin	344.126	Terpenoid	345.1	69	166774	546.161	157355	47901.2	205.956	223.862	427.31	416.93	223.775	196147	106033	212.617	211.06	190244	896.396	88532.5	148109	628.163
Diosbulbin B	344.126	Terpenoid	345.1	83	211.185	754.708	443.147	199.472	221.189	604.913	432.801	443.916	1.02776e+06	682080	415792	215.546	392.445	712302	408.519	370651	657.41	435.366
Ginkgolide C	440.132	Terpenoid	441.1	325.1	717.137	298.809	1032.88	1365.85	1555.98	1638.57	298.547	301.041	299.785	2518.43	339.822	328.244	619.384	596.354	624.954	958.462	1229.86	923.78
Capsanthin	584.423	Terpenoid	585.4	549.4	805.257	502.854	518.928	259.692	1017.59	237.576	767.009	250.23	471.276	505.248	1681.62	1086.82	1050.84	1050.38	1023.51	1074.52	259.578	2593.5
Artemisinin	282.147	Terpenoid	283.2	110.1	36187.2	56841.5	38834.5	250301	281483	343229	30083.2	12882.6	10165	15387.6	15927.5	18454.7	11082.1	16953.2	22477.3	70154.6	43355	43420.3
Miltirone	282.162	Terpenoid	283.2	55.1	173946	369238	196953	1.44735e+06	1.84675e+06	1.84698e+06	215714	107865	97051.5	85418.3	155773	105237	62463.3	52422.6	122053	407084	267869	381184
Taraxasterone	424.371	Terpenoid	425.4	407.4	1245.02	1753.95	1770.92	2789.91	1571.19	4051.49	2267.25	1407.97	1225.04	1149.36	3366.33	444.942	1278.3	513.055	4248.25	2008.6	1882.09	1499.22
Lucidadiol	456.36	Terpenoid	457.4	421.3	841.092	269.591	277.305	944.034	858.648	617.918	1705.06	849.604	853.461	1100.18	1963.21	297.388	898.681	594.776	1431.74	1180.51	859.047	1799.49
Glycyrrhetinic acid	470.34	Terpenoid	471.3	189.2	321.502	164.576	493.505	1216.96	166.352	453.233	480.823	281.11	579.73	499.957	315.414	462.367	494.173	586.51	144.448	128.316	826.959	128.39
Ganoderic acid Jb	470.34	Terpenoid	471.3	407.3	483.548	507.204	624.125	904.908	159.724	188.997	300.906	398.247	132.276	135.196	157.972	477.858	162.352	488.589	325.158	1461.17	384.856	158.994
11-Keto-beta-boswellic acid	470.34	Terpenoid	471.3	453.3	619.624	488.151	790.225	300.614	646.196	297.402	324.12	1206.62	452.454	488.151	478.077	1337.87	619.624	129.429	942.576	526.622	464.937	1566.58
Ganoderic acid F	570.283	Terpenoid	571.3	553.3	2606.08	5323.18	2199.1	4814.54	4169.08	2553.1	3420.96	2540.09	2087.69	6066.52	3810.52	8130.83	1448.03	695.896	3820.77	5658.54	3302.57	9359.36
alpha-Irone	206.167	Terpenoid	207.2	147.1	30782.5	39483.9	25521.6	55378.6	66130.4	73717.2	13820.5	30810.6	24143.8	60106.3	50844.7	43263.1	61692.3	67910.5	81376.5	121917	204216	114336
(+)-Camphor	152.12	Terpenoid	153.1	97.1	28384.6	31093.5	26724.4	24814.6	28112.8	43684	30230.3	37218.4	40141.6	32509.2	38420.2	30818.8	26479.5	34375.8	26799.6	24040.1	19777.4	33981.1
Pulegone	152.12	Terpenoid	153.1	77	23186.2	6548.02	20310.1	6796.37	19032.3	11798.3	26775.5	10254.8	28196.9	15091.4	13504.7	12210.4	32333.7	26805	50299.8	30882.3	22459.6	26485.4
Morroniside	406.148	Terpenoid	407.2	227.1	6767.52	2946.09	4772.85	1936.43	3657.82	5548.52	1294.85	2189.29	481.222	2926.48	2010.65	1831.13	3099.19	1766.75	3907.2	4597.55	3963.89	3109.7
Bruceine D	410.158	Terpenoid	411.2	393.2	1460.69	2007.25	3065.51	2342.71	3797.01	3518.65	291.653	2569.43	564.322	6108.47	1749.85	1155.23	2897.85	875.57	1317.29	1382.65	4509.47	1754.83
Lactupicrin	410.137	Terpenoid	411.1	259.1	775.473	587.919	997.441	358.26	688.661	509.553	766.099	222.461	482.642	448.002	291.191	1805.1	296.074	740.06	513.844	830.324	797.058	581.856
Pyrocurzerenone	212.12	Terpenoid	213.1	171.1	630.384	765.259	220.337	344.737	275.33	337.123	111.98	660.89	589.019	357.646	1374.48	231.829	1286.21	495.836	687.823	231.829	527.717	456.882
Plumieride	470.142	Terpenoid	471.1	435.1	261.184	426.658	554.964	544.188	275.632	1017.65	271.376	1330.69	255.584	240.365	270.704	238.364	548.453	436.378	252	274.288	267.008	257.6
Geniposidic acid;Geniposidic acid	374.121	Terpenoid	375.1	339.1	216.424	211.328	209.352	325.52	639.688	218.504	103.636	336.005	375.896	701.688	321.921	975.989	54.132	2661.35	1595.42	237.328	521	535.064
Swertiamarin	374.121	Terpenoid	375.1	195.1	1386.36	1956.86	2281.89	569.552	1649.04	2713.39	1807.69	1145.25	2141.89	556.763	830.157	1394.3	1392.7	568.669	1686.92	1251.48	1140.39	1129.8
Carvacryl acetate	192.115	Terpenoid	193.1	133.1	2684.27	3548.55	2486.25	3572.59	3515.55	3924.55	3400.23	3057.54	2054.26	3576.25	5332.23	4896.35	1268.37	1573.35	1687.58	2586.67	3574.35	3225.68
Cryptomeridiol	240.209	Terpenoid	241.2	223.2	673.407	1578.11	264.66	395.486	537.323	395.486	263.426	132.804	266.76	1463.79	263.672	1062.07	536.764	791.613	264.661	397.527	2137.89	400.68
Salannin	596.299	Terpenoid	597.3	147.1	262.404	1052.43	2101.49	2098.05	3923.86	1569.32	261.294	783.216	1600.51	524.142	791.43	804.972	1343.88	1871.24	1575.24	2922.22	4517.97	1349.09
beta-Costic acid	234.162	Terpenoid	235.2	189.2	1330.37	1833.18	5586.83	936.791	1869.78	307.086	1009.85	966.484	306.959	671.775	626.398	670.56	1747.93	2722.01	1606.56	1285.24	634.619	958.122
2,6-Dimethyl-7-octene-2,3,6-triol	188.141	Terpenoid	189.1	153.1	1332.76	122.462	799.718	109.568	362.56	617.089	556.962	537.204	1021.18	333.76	352.32	567.698	445.361	784.724	452.407	1125.88	898.835	444.347
Dulcoside A	788.383	Terpenoid	811.4	649.3	430.004	537.145	419.582	270.75	549.763	697.334	143.061	514.358	686.402	542.552	658.327	947.7	514.957	571.908	571.901	468.357	558.518	142.996
Terpinine-4-ol	154.136	Terpenoid	154.1	43	11837.2	12804.2	12949	16953.2	10216.4	9353.99	12122.3	9921.3	12897.3	11323.2	19238.9	10205	19002	11195.4	8968.36	15342.3	8818.22	9073.23
Oleuropein	540.184	Terpenoid	541.2	137.1	286.509	349.912	706.726	689.247	689.149	286.638	136.224	689.763	280.51	279.672	141.126	831.921	276.834	143.835	281.22	279.672	139.836	136.418
2-(2-Hydroxy-2-propyl)-5-methyl-5-vinyltetrahydrofuran	170.131	Terpenoid	171.1	55.1	9255.1	9562.07	11381.8	6758.33	6598.11	15857.2	14173.4	7894.55	16154.3	17108.2	6135.05	14440.2	9770.76	14688.5	7263.24	11000.3	16162	11726.8
Curzerene	216.151	Terpenoid	217.2	55.1	4500.2	7055.75	6824.49	6124.49	3402.16	6957.58	5895.83	8701.99	7009.64	8560.71	11273.1	4512.02	9161.02	8959.95	7427.78	7917.51	9721.28	7269.82
Furanodiene	216.151	Terpenoid	217.2	201.1	444.672	1438.56	593.922	439.278	450.69	152.628	1071.58	754.626	1063.9	293.204	457.33	438.862	1330.42	1324.27	447.578	885.744	750.08	460.647
Acevaltrate	480.2	Terpenoid	481.2	85.1	28659.6	56080.4	61474.4	158042	86520.9	75414.8	101443	145075	139957	201683	124355	354841	83472.7	112872	165451	147878	647107	165692
Brusatol	520.194	Terpenoid	521.2	55.1	205.657	232.05	157.354	251.94	689.012	482.825	492.864	456.853	237.252	227.052	225.012	500.003	682.065	251.94	231.948	460.326	240.822	286.364
Rutaevin	486.189	Terpenoid	487.2	469.2	1876.16	601.738	1773.47	1480.99	1391.55	307.296	1548.36	907.876	903.13	1238.48	861.274	610.938	928.588	289.152	901.978	1806.26	577.013	866.452
Ginsenoside Rg1	800.492	Terpenoid	801.5	621.4	518.321	932.8	465.34	547.457	428.698	650.88	198.364	216.347	157.356	167.364	196.354	156.651	157.285	126.385	136.954	326.016	322.478	254.368
Quillaic acid	486.335	Terpenoid	487.3	451.3	720.581	456.444	1591.27	1572.36	1823.89	749.699	453.798	219.504	1714.23	249.186	1243.06	687.249	501.33	725.179	1156.9	917.179	232.05	247.656
Tenulin	306.147	Terpenoid	307.2	289.1	2206.8	2822.53	3099.01	21492.5	18519.7	14131.4	3039.2	936.225	4306.85	17681	9430.14	20849.2	3939.03	4811.17	5893.07	1331.19	26553	7938.75
Lipiferolide	306.147	Terpenoid	307.2	247.1	918.064	16281.8	899.64	806.344	1812.61	814.576	606.042	1076.24	952.13	546.273	1840.44	3088.2	2283.29	814.184	820.848	2153.12	2171.94	2119.81
Catalpalactone	258.089	Terpenoid	259.1	67.1	3487.63	9248.34	1553.43	2351.67	4706.12	3244.32	5578.77	2270.38	1147.12	2519.24	4934.28	4273.19	2076.28	1949.75	3506.37	2991.21	10271.3	135114
Absinthiin	496.282	Terpenoid	497.3	461.3	3008.17	3641.29	3781.45	344.379	344.379	344.379	416.507	346.472	2593.25	1028.37	1266.77	1614.32	8006.85	2357.73	1104.8	1685.91	970.868	353.234
Ipecoside	565.216	Terpenoid	566.2	548.2	277.016	570.4	551.552	1546.03	2050.42	520.428	3797.5	1093.18	534.44	522.784	826.584	586.768	533.696	1289.35	269.824	1078.3	1231.94	1686.4
Genipin-1-O-gentiobioside	550.19	Terpenoid	551.2	515.2	403.325	706.724	225.771	613.187	215.943	432.89	386.717	577.905	606.35	201.747	454.608	384.528	433.072	1525.9	592.948	459.277	202.839	1159.15
Pachymic acid	528.381	Terpenoid	529.4	469.4	572.136	816.912	290.78	271.932	830.8	648.359	277.016	264.395	251.348	269.576	693.214	1429.6	3372.87	497.984	1426	827.328	692.364	551.552
Epifriedelanol	428.402	Terpenoid	429.4	411.4	3974.96	5195.84	5435.65	6103.78	8009.69	5837.86	6554.21	4695.32	2778.52	2041.89	6143.45	1675.08	3194.86	1340.48	6655.86	6257.65	5600.9	7585.9
Curcumol	236.178	Terpenoid	237.2	57.1	13761	23910.1	18647.3	12368.3	9855.89	14126	11688.6	15705.7	13657.4	13530	10580.5	12455.1	7339.95	9780.78	9457.59	18763	8676.17	13197
Rebaudioside B	804.378	Terpenoid	805.4	325.1	212.79	52.1315	166.603	53.1975	106.682	297.414	95.347	104.345	53.874	145.079	98.364	51.0655	185.325	260.658	103.525	369.527	51.0655	156.394
Rubusoside	642.325	Terpenoid	643.3	319.2	5218.95	10215.5	3706.67	2986.15	1515.4	2363.13	9875.6	1344.45	15763.2	1006.85	3025.98	2352.98	8360.43	10554.9	30505.9	10460.9	14038.6	32910
Ganoderenic acid E	528.272	Terpenoid	529.3	493.3	494.017	974.36	596.358	977.523	491.732	269.724	520.066	488.99	512.367	1490.28	256.614	774.841	737.06	805.903	261.858	1030.08	1146.57	2067.01
Beta-Elemonic acid	454.345	Terpenoid	455.4	409.3	818.812	1832.36	409.127	616.048	202.945	823.246	461.804	617.436	470.844	388.926	1363.93	471.029	775.269	1428.76	2146.66	385.974	399.996	5212.94
Ganoderal A	436.334	Terpenoid	437.3	419.3	12748.1	10016.4	2958.35	1472.59	617.418	842.287	9650.47	6537.2	349.758	351.585	1018.84	1068.39	337.746	514.155	1429.98	503.28	342.1	170.422
Limonexic acid	502.184	Terpenoid	503.2	485.2	2643.28	5949.23	4699.4	1612.81	4200.75	7402.28	5480.87	1612.81	5502.98	5355.85	5916.94	3667.35	4357.48	2181.89	4761.32	8608.02	6152.09	3592.67
Glycyrrhetic acid 3-O-mono-beta-D-glucuronide	646.372	Terpenoid	647.4	453.3	291.094	189.585	539.566	343.572	350.607	285.061	277.36	388.16	230.142	970.847	304.383	426.272	338.311	162.987	423.784	313.332	454.618	336.459
Jangomolide	468.178	Terpenoid	469.2	451.2	804.644	664.18	1137.73	1693.07	738.367	1108.47	662.8	638.003	517.494	1272.89	1138.56	296.148	836.101	823.291	423.718	805.166	950.391	1396.07
7beta-(3-Ethyl-cis-crotonoyloxy)-1alpha-(2-methylbutyryloxy)-3,14-dehydro-Z-notonipetranone	430.272	Terpenoid	431.3	55.1	684.772	123.848	671.411	1724.56	1729.41	2763.15	446.144	986.109	504.23	339.891	811.337	127.103	535.624	809.512	422.665	495.011	408.027	404.579
Citronellyl acetate	198.162	Terpenoid	199.2	55.1	5886.61	2278.61	3694.32	1507.52	6074.34	3229.55	4306.07	1715.12	4293.86	9114.96	3414.12	4446.87	4529.17	1843.43	3225.2	4487.96	2151.99	3303.17
(1R)-(-)-Menthyl acetate	198.162	Terpenoid	199.2	157.2	1291.71	1232.72	953.615	953.624	3582.92	1411.84	307.872	948.437	615.25	968.718	321.264	3636.59	2519.72	969.719	1079.22	639.4	1062.35	310.896
Artemether	298.178	Terpenoid	299.2	41	416.832	168.21	94.785	194.91	168.165	250.535	182.539	83.927	286.891	87.1755	94.8295	286.936	2318.23	2037.39	4728.36	1700.48	5924.32	1059.06
Retinoic acid	300.209	Terpenoid	301.2	123.1	494.34	242.355	491.13	991.676	485.352	242.248	490.916	471.014	490.702	754.992	486.422	738.621	246.956	747.716	242.783	470.8	485.566	496.266
Tripdiolide	376.152	Terpenoid	377.2	359.1	729.687	4289.74	2028.92	742.733	1423.48	1787.44	4987.7	2494	2969.68	736.209	1113.03	1789.07	1033.62	5341.74	1113.47	2678.04	2966.3	329.004
Picrasin B	376.189	Terpenoid	377.2	359.2	599.836	1884.52	2052.65	839.914	1206.32	763.98	2419.98	2267.79	2718.14	2645.5	912.924	760.444	599.624	2269.36	3247.85	979.453	2350.47	1811.44
Pterosin D	248.141	Terpenoid	249.1	231.1	2140.06	953.121	1464.58	1498.88	1036.27	505.736	1909.75	745.76	842.074	902.156	1133.62	1962.77	1023.16	1200.8	1137.54	1018.99	1464.94	1035.1
Kaurenoic acid	302.225	Terpenoid	303.2	257.2	147874	204255	16600	39305	51382.3	39911.7	20477	263745	18109.6	507104	426257	353992	47101.7	31196.7	70255.2	92649.5	180436	115883
Simvastatin	418.272	Terpenoid	419.3	199.1	3445.25	2796.3	681.113	335.398	511.941	440.051	677.354	3042.74	868.224	4629.11	6099.52	1340.7	177.87	346.296	522.676	344.652	169.785	1014.81
Betulalbuside A	332.184	Terpenoid	333.2	153.1	317944	722001	389983	457204	493944	326510	587975	628117	728033	2.09661e+06	1.61989e+06	2.31321e+06	325266	394721	369051	495233	1.06023e+06	605099
Eurycomalactone;Ingenol	348.157	Terpenoid	349.2	331.2	521.122	531.829	1229.62	505.39	534.888	527.022	112.237	738	266.632	266.632	435.034	532.047	266.085	261.157	1563.37	518.719	1591.55	270.246
(-)-Borneol;(+)-Borneol	154.136	Terpenoid	155.1	137.1	12775.1	12775.4	9008.77	6247.02	8133.38	1287.46	1604.93	1293.54	1833.58	502.437	2365.64	1875.54	3218.51	2727.53	9263.61	4372.04	13012.7	1934.41
Cedrelone;Isomangiferin	422.209	Terpenoid	423.15	405.15	1828.89	8365.54	2644	4706.84	2553	5359.74	3994.47	1693.51	2125.43	2778	1536.65	853.427	462.537	797.732	657.624	857.095	2161.77	2519
(-)-Fenchone	152.12	Terpenoid	153.1	79.1	75272	142951	1.18296e+07	117660	51506.9	2.87091e+06	1.05079e+07	1.64366e+07	1.63035e+07	156228	6.96538e+06	1.37158e+07	1.01373e+07	1.52697e+07	1.29241e+07	109489	87876.1	255319
Zeorin;Dammarenediol II	444.397	Terpenoid	445.4	409.4	293.043	567.391	1215.21	1170.5	278.247	572.058	2009.37	1180.37	293.591	1762.04	3279.06	296.468	2203.78	275.096	598.136	885.548	2911.22	282.735
ent-17-Hydroxykaur-15-en-19-oic acid;12-Hydroxyabietic acid	318.219	Terpenoid	319.2	255.2	34127.2	43007	25976.1	61369.5	89859.8	59264.4	87142.4	107603	99330.8	166462	115789	164828	55978.6	74935	133510	141579	313499	100218
beta-Citronellol;(S)-(-)-beta-Citronellol	156.151	Terpenoid	157.2	139.1	2537.58	2166.69	2898.65	2100.54	1095	1575.34	1955	1702.39	4405.87	1903.2	2311.47	1495.98	2357.68	2695.2	2036.34	2534.91	1337.3	2212.46
Cucurbitacin I;Ganoderenic acid A;Ganoderic acid C1;Ganoderenic acid B;Ganoderic acid Z	514.293	Terpenoid	515.3	479.3	654.57	957.758	1463.49	2010.33	1897.56	1338.75	1130.35	1295.36	1302.21	1028.66	1166.65	1251.81	1265.04	1344.42	1061.71	317.205	328.23	316.26
DL-Dihydrozeatin	221.128	others	222	136	10501.5	17779.7	21320.5	14577.5	9961.98	6127.88	4679.77	19709	10337.3	12158	5704.86	7044.44	20411.4	12230.6	9581.02	12844.8	14103.7	9592.16
3-Indolebutyric acid	203.095	others	204	186	3648.05	3243.33	15757.9	3729.85	3497.25	2546.83	2945.6	4431.33	2350.33	4111.73	5396.28	4860.8	4494.34	2966.74	5787.05	5513.65	7499.84	4703.67
N6-(delta 2-Isopentenyl)-adenine	203.117	others	204	136	1242.21	316.261	1687.77	1542.81	1245.19	1530.95	930.628	607.087	1508.76	1519.22	4232.29	1845.37	2810.4	3835.2	3849.34	2786.92	2224.53	1205.18
trans-Zeatin	219.112	others	220	136	967.408	883.948	2344.1	1918.93	2063.15	1416.96	1047.56	2273.67	1681.84	1067.38	1246.04	1009.79	1671.99	1138.14	2077	1800.96	2086.41	753.376
N6-isopentenyladenosine	335.159	others	336	204	973.52	3709.81	1754.17	2954.31	2211.09	2215.71	253.055	740.46	1531.45	1988.04	1341.97	1949.3	1010.38	4026.59	4185.93	751.944	4273.28	4957.36
trans-Zeatin-riboside	351.154	others	352	220	1771.83	6898.12	3580.71	5641.41	7425.28	2525.81	1387.78	2399.09	1120.74	2765.22	5412.74	2102.25	5330.78	5537.7	12458.9	4815.13	9261.62	1915.82
Atorvastatin	558.253	others	559.3	440.2	573.27	143.022	911.401	239.943	1013.72	275.033	286.044	134.734	158.365	134.794	407.134	143.083	429.52	293.667	135.46	629.331	263.175	534.687
Toluene-cis-dihydrodiol	126.068	others	127.1	39	1142.79	2538.6	1491.91	1734.83	1043.04	1814.58	1471.24	1780.38	1562.51	850.914	1868.99	1612.08	636.853	768.627	1486.91	1488.83	1473.7	2950.65
2-Pentylfuran	138.104	others	139.1	55.1	20748.6	13882.4	41560.7	12345.8	15819.8	7111.01	17412.9	37560.9	29519.3	17997.5	18328.1	17528.7	21182.2	33926.3	40985.7	17836.9	28189	21344.7
Panaxynol	244.183	others	245.2	57	2201.29	2918.71	3177.45	15945.7	17619	15408.7	1656.69	1809.52	3259.87	3154.45	961.41	2207.94	762.558	2152.97	1212.82	4969.86	5416.05	2101.24
Guanidinoproclavaminic acid	244.117	others	245.1	60.1	682.125	273.062	420.805	130.624	279.104	139.52	134.912	413.03	136	1053.32	134.912	142.208	70.016	140.032	546.125	284.864	137.152	271.006
Tryptamine	160.1	others	161.1	144.1	974.959	545.706	1443.98	1028.93	792.795	2028.42	382.33	1510.08	1017.85	727.974	565.335	777.036	1352.72	402.496	763.98	572.73	602.111	560.915
3-Octyl alcohol	130.136	others	131.1	113.1	6359.19	11366.6	7504.77	6689.34	7502.14	8216.73	5744.16	6069.58	5714.01	10528.7	12183.5	8258.91	5439.86	4932.09	4110.53	8487.52	4310.45	7462.2
3-Indoleacetonitrile	156.069	others	157.1	140	1060.1	781.77	1359.16	2108.71	374.82	1912.22	849.658	2031.49	3386.23	1489.98	1699.56	800.28	524.745	247.308	524.998	1126.95	743.28	751.64
Ligustilide	190.099	others	191.1	67.1	426.904	904.329	2396.04	1147.58	1107.97	193.156	989.997	1249.06	2084.03	1012.41	591.508	1932.13	2806.1	861.892	965.086	582.306	1685.83	1855.87
Pogostone	224.105	others	225.1	71.1	1449.94	2930.86	3369.81	2589.1	1510.02	2008.64	1312.97	2187.8	1713.21	1325.92	1774.48	3947.5	4166.53	4486.58	2485.77	2106.5	1934.42	3009.76
Lusianthridin	242.094	others	243.1	183.1	213.716	285.39	881.81	856.73	432.675	649.223	1646.33	1409.68	298.89	1014.67	1356.59	450.662	1175.02	216.877	150.593	600.21	822.932	588.924
Oxymorphone	301.131	others	302.1	284.1	22117.9	4768	20374.2	6071.18	2812.44	6502.14	16506.2	23306.5	9096.81	23514	19586.5	11734.1	3419.09	11177.7	9548.56	3191.07	1625.59	42476.6
Adenosine 2',3'-cyclic phosphate	329.053	others	330.1	136.1	80.539	483.929	546.548	174.249	545.766	81.915	526.249	241.154	167.494	160.398	265.352	1098.38	485.171	965.502	174.848	767.659	84.28	174.762
3-Carbamyl-1-methylpyridinium (1-Methylnicotinamide)	136.064	others	137.1	94.1	10222.5	20895.8	7206.25	10839.3	19689.9	39440.6	12777	23561	22416.3	10260.7	17030.5	18789.8	27337.6	20939.2	11748.6	8893.06	26833.1	21403.2
Erythritol	122.058	others	123.1	43	16033.9	24033.4	20601.2	14761.9	14669.5	15954	24641.1	17325.5	18653	11004.9	15566.3	11151.2	29658.7	31565.6	30469.9	16538.1	37456.6	17373
6-Deoxyjacareubin	310.084	others	311.1	255	825.734	510.081	542.327	2506.61	513.012	2205.07	255.825	1392.97	272.475	277.875	553.602	827.424	277.875	546.161	276.75	771.654	1106.43	536.69
Euxanthone	228.042	others	229	135	1904.69	1044.17	1527	2011.47	424.732	1778.29	202.418	1530.41	2487.05	827.006	896.153	2275.37	841.978	1418.64	216.503	1041.02	866.406	872.634
Allicin	162.017	others	163	41	1157.91	1495.96	2211.99	4804.92	2061.71	3408.4	2246	2012.01	2611.91	1174.32	2415.27	3152.04	577.755	3761.73	3548.17	5021.43	4285.36	2192.5
1-Octacosanol	410.449	others	411.5	393.4	1899.07	8678.99	2774.58	3716.79	5146.47	5640.67	2935.56	4588.1	3146.37	3921.54	3110.52	1828.14	2736.45	2089.86	2195.02	4478.25	9220.04	3042.25
Astaxanthin	596.387	others	597.4	147.1	4544.86	2753.04	3166.7	1771.46	10763.4	1715.29	13585.1	1502.55	2651.4	3087.56	15850.5	2197.78	1765.38	3346.78	2792.38	24319.1	1579.53	1482.19
Glycerophosphocholine	257.103	others	258.1	88.1	1676.97	5406.65	1686.7	9611.6	14762.3	17552	1256.76	1916.41	1451.48	240.155	764.218	240.478	1211.85	1218.23	1910.69	2903.31	2402.68	961.345
Glucose 1-phosphate	260.03	others	283	121	11357.7	44143.7	22619.8	199409	234593	176626	26899.3	10422.8	7071.41	11604.2	16888.1	12992.8	14617.4	6141.74	19768	48093.5	32538.1	40121.1
vitamin K2	580.428	others	581.4	563.4	1100.07	1455.73	2256.46	360.729	1383.32	1093.81	3387.37	1762.67	364.603	2525.1	1504.3	1796.94	2219.8	1478.68	1504.3	1009.77	2863.18	1470.93
Beta-mangostin	424.189	others	425.2	69.1	1021.25	1201.9	1458.79	497.52	765.576	491.904	853.848	1363.97	685.872	513.864	687.6	343.872	1021.25	929.592	1298.66	1251.14	711.36	341.856
cis-3-(Carboxy-ethyl)-3,5-cyclo-hexadiene-1,2-diol	184.074	others	185.1	167.1	869.982	2073.66	296.44	595.323	2139.18	1184.31	865.498	1430.88	1483.84	584.536	1550.04	1440.28	288.883	727.077	586.927	1442.35	1885.13	291.059
Chelidonic acid	184.001	others	185	69	4824.93	4863.19	3831.37	1732.29	3099.02	2851.93	4025.93	2329.86	3929.16	3887.84	3946.26	3236.23	4132.36	5243.04	3006.71	3473.67	2877.81	3595.79
9-Hydroxycalabaxanthone	408.157	others	409.2	55.1	804.405	620.55	273.528	393.983	596.662	463.937	595.133	284.925	1238.95	291.279	702.029	415.597	626.587	423.654	290.165	426.798	561.662	284.794
Indole-3-carboxaldehyde	145.053	others	146.1	128	269.339	1593.32	268.358	537.225	1605.07	1327.49	518.737	259.529	1743.17	1074.27	268.249	1061.75	259.856	259.856	264.107	1061.75	1318.89	1340.67
Nalidixic Acid	232.085	others	233.1	215.1	141.642	292.005	1107.81	867.306	663.063	277.221	275.802	868.466	830.588	1383.96	882.365	1455.44	574.74	1389.75	691.645	951.563	862.404	645.774
Alliin	177.046	others	178.1	132	805.081	746.223	1526.87	1291.89	2870.76	2431.52	4482.17	751.902	1491.29	751.645	906.029	716.178	2381.49	2149.8	1830.56	2623.24	4493.13	1783.58
(-)-Salsoline	193.11	others	194.1	117.1	1275.26	1900.78	2079.38	1250.3	2982.38	1914.68	1068.87	605.037	1344.39	2606.86	1411.79	2456.31	1497.28	1616.22	2083.8	278.718	2044.88	1826.98
Phytic acid	659.861	others	660.9	446.9	8449.14	7021.58	7873.01	157.32	152.136	461.795	3840.97	5359.19	4845.72	1535.7	473.269	923.372	170.208	1831.06	4072.86	937.949	2464.54	455.586
Mangiferin	422.085	others	423.1	273	2196.27	1105.91	1096.73	1073	1470.64	1092.58	1113.47	361.712	2219.3	742.732	1392.96	367.188	1102.36	2225.5	1666.61	2511.19	724.943	920.332
2-Hydroxy-3-methylbenzalpyruvate	206.058	others	207.1	133.1	17050.6	24175.5	13584.4	31217.4	32321	30936.4	9966.93	17965.7	17274.3	20587.1	28887.9	17237.7	28560.8	35988.8	31482.5	42296.6	91630	31987.4
N1-Methyl-2-pyridone-5-carboxamide	152.059	others	153.1	108	1955.23	2942.3	418.734	199.864	615.488	424.177	409.343	211.56	1475.12	401.235	101.91	434.558	1072.76	2606.26	1512.93	2797.06	1451.25	2867.35
N1-Methyl-4-pyridone-3-carboxamide	152.059	others	153.1	136	11064.4	16925.1	14094.4	5564.6	7807.23	6474.72	6783.73	7780.01	10433.3	9099.31	7045.54	5730.56	17126	15590.7	21970.6	3106.88	15370.1	12344.4
Cheilanthifoline	325.131	others	326.1	268.1	455.655	346.466	951.813	416.795	643.637	410.496	450.382	661.85	618.342	1057.17	217.627	817.381	1486.75	993.992	1077.31	868.7	390.262	554.793
4-Oxadocosane-1,2-diol	344.329	others	345.3	57	217.028	209.503	1038.95	3364.1	400.841	224.64	399.111	425.58	16071.9	7670.96	3456.43	401.533	7675.04	204.572	10249.9	108.73	2126.9	601.521
3-Isomangostin	410.173	others	411.2	55.1	272.723	547.817	199.314	556.767	926.492	1330.03	721.506	607.546	185.665	834.003	823.523	701.341	898.11	619.97	813.38	611.436	1845.57	563.423
2-Hydroxyxanthone	212.047	others	213.1	128.1	943.911	653.436	2257.88	443.577	1661.33	149.94	290.01	1058.45	569.16	584.64	701.904	465.3	427.38	2059.22	830.985	1048.18	443.856	677.754
Benzoin	212.084	others	213.1	105	1354.58	406.245	708.64	398.034	805.818	648.742	234.871	215.943	602.709	199.654	603.615	671.372	1008.49	397.485	791.32	202.384	1541.11	409.165
Dihydrozeatin	221.128	others	222.1	204.1	1641.04	432.615	297.33	287.64	882.682	1041.67	596.955	148.018	753.252	514.686	1054.34	520.469	445.221	291.592	1036.5	811.998	834.479	1035.55
Salsolinol	179.095	others	180.1	163.1	302.12	460.265	758.225	834.73	1939.08	1217.58	1822.47	415.74	611.455	1945.9	1638.59	1519.7	1176.11	1024.53	604.24	1013.35	1263.08	918.06
Isoxanthopterin	179.044	others	180.1	135	1952.81	1750.4	2283.35	2015.69	5675.2	3109.35	3444.24	837.991	2814.89	1241.26	2011.27	1390.68	855.549	2923.29	786.848	1437.95	2094.6	1684.61
Fingolimod hydrochloride	307.251	others	308.3	105.1	578.487	1585.08	1253.06	2025.03	4747.35	2083.94	2229.61	999.109	1737.38	995.523	2657.31	2329.96	1734.69	1555.51	1452.9	2036.98	990.143	1990.72
Benzoylagmatine	234.148	others	235.2	105	1279.65	2957.64	3291.01	4378.9	2391.81	3312.84	5489.72	1122.49	2758.44	3740.59	3600.64	2189	1459.3	1852.04	3161.13	3310.16	2033.58	3351.06
3-Butylidenephthalide	188.084	others	189.1	79.1	1821.66	1027.11	981.265	1035.68	2087.74	2721.87	1850.56	1381.89	684.827	1087.66	701.272	2394.54	1461.9	1404.45	1386.46	717.288	1723.66	1392.33
Leucodopachrome	195.053	others	196.1	150.1	1813.7	2509.03	4952.01	4143.72	5828	3278.32	3941.56	2530.16	2378.51	7171.7	1945.81	1111.25	2115.61	4256.69	5789.47	3887.81	2645.06	2498.39
9-Riburonosyladenine	281.076	others	282.1	136.1	1232.96	326.655	3172.98	1368.97	2802.32	5268.27	320.382	1239.49	615.452	1350.53	619.743	5260.01	327.267	1845.35	3556.96	942.29	1332.05	474.606
1-Naphthol	144.058	others	145.1	127.1	731.874	3423.03	1431.89	691.262	1086.68	1378.03	1382.46	728.442	1707.65	334.048	1059.34	1033.46	1096.53	2914.37	345.631	1669.79	1007.4	683.54
N,N-Dimethylaniline	121.089	others	122.1	107.1	8161.18	16320.7	8778.64	10633.9	6849.44	7440.93	3424	12419.4	10872.6	22640.8	11403.8	17548.7	10697.7	13482.7	15658.4	12925.5	12019.2	11124.9
4-Methyl-5-thiazoleethanol	143.04	others	144	113	629.98	308.286	1010.19	849.949	1536.91	215.299	201.545	209.59	211.838	419.958	223.775	422.466	200.507	419.179	400.495	600.34	221.7	413.643
1,2-Dihydroxy-6-methylcyclohexa-3,5-dienecarboxylate	170.058	others	171.1	39	265.111	332.024	535.001	423.902	528.77	267.168	411.051	615.003	133.523	264.99	274.186	140.663	697.141	134.25	283.261	131.467	265.958	135.218
Furfuryl acetate	140.047	others	141.1	81	5107.24	3240.36	6304.66	7603.41	4862.9	9249.2	3939.58	5179.05	2636.66	7271.2	8119.48	7768.54	9173.21	6161.78	4582.45	3580.23	7136.69	6646.82
1H-Indole-2,3-dione	147.032	others	148	120	402.308	2119.52	2541.12	1675.92	1240.63	2883.92	1043.85	3664.93	822.666	1520.03	1812.98	1976	627.714	1797.01	3981.11	2404.57	1408.39	5967.94
Sinalbin	425.045	others	426.1	151	621.134	982.434	501.168	675.455	843.451	763.895	1399.71	1062.91	795.389	1685.41	667.757	1163.6	488.228	1863.88	495.444	523.852	913.787	614.155
6-Methoxymellein	208.074	others	209.1	163.1	1896.37	389.064	1186.17	1493.43	1551.7	767.636	1247.27	2825.81	2681.4	775.376	742.008	2420.55	583.338	946.774	725.668	473.688	906.096	1523.24
Norlichexanthone	258.053	others	259.1	241.1	35470.2	43798	25888.5	10186.9	5735.53	10527.1	21772.8	29375.1	36625.4	12475.8	5555.63	16618.3	16777.3	22187.4	16824	9392.44	4667.95	8114.57
(R)-Acetoin	88.0524	others	89.1	71	20824.9	26912.8	28335.8	12769.6	12839.9	8511.43	8954.2	35651.3	27924.6	25973.2	11352.2	23167.2	21030.2	18043.6	14015.3	13931.3	19931.6	18301.4
Homobaldrinal	260.105	others	261.1	159	1101.74	1347.72	1003.82	715.546	788.178	732.444	754.078	1126.77	877.946	429.751	574.813	1296	673.002	644.13	742.74	1033.93	517.387	741.242
Benzofuran	118.042	others	119	91.1	377363	450972	263644	294467	366703	413549	210880	279892	271807	445422	456718	353813	481887	614326	952291	529412	1.16924e+06	570843
3-Octanone	128.12	others	129.1	71.1	121180	53455.3	57620.8	39296.4	66564.9	50004.3	83251.2	83759.5	74681.9	47052.3	78931.1	99536.2	78023.7	212210	62958.8	71997.5	132331	67724.4
N-Nitroso-pyrrolidine	100.064	others	101.1	30	3999.04	668.126	3087.86	2050.39	4371.71	2861.96	3192.8	4172.21	2896.34	3041.11	1817.51	3488.19	6481.02	3789.24	1412.99	2941.69	1628.98	2071.08
Mangostanol	426.168	others	427.2	355.1	269.01	547.092	2614.05	403.704	446.04	446.796	2928.65	137.214	930.888	1030.18	1925.85	621.81	582.372	1887.23	602.28	956.466	446.859	885.208
1-Isomangostin hydrate	428.184	others	429.2	355.1	675.404	1397.21	1486.12	2322.29	1249.59	918.905	1049.31	1363.88	918.905	419.03	2953.66	1173.1	721.053	721.053	2051.73	1448.98	1065.77	1325.58
Garcinone D	428.184	others	429.2	411.2	5817.02	16568.8	3818.11	6321.13	3276.21	6351.37	12174.8	5622.81	2299.97	2526.17	5482.54	4986.6	4595.13	1659.34	6160.39	4807.23	4561.91	7394.19
Beta-Carotene	536.438	others	536.4	444.4	272.084	167.417	176.185	90.174	191.215	414.656	175.935	181.947	365.987	368.5	177.855	643.207	276.1	364.48	683.006	375.268	371.132	462.754
Allura Red AC	452.035	others	453	371.1	1880.68	5214.91	2953.61	1355.2	1341.21	3079.38	1617.39	525.696	1287.49	3750.81	537.684	1889.45	4141.22	1068.49	793.539	785.88	5879.94	539.016
Vitamin A	286.23	others	269.2	93.1	891.269	1333.85	515.334	443.282	1272.83	765.373	642.693	778.461	254.826	127.413	256.464	640.648	256.581	258.219	380.367	761.229	763.191	1031.07
Undecanolactone	184.146	others	185.2	43.1	8826.02	4450.48	4628.8	3168.54	3956.33	2215.19	3803.88	3524.82	4883.77	12834	3588.46	10885	7947.72	9331.63	2783.12	6461.89	7855.25	3909.4
Pyridoxine	169.074	others	170.1	134.1	3772.94	6881.93	8496.15	841.522	3392.48	1361.12	5798.18	7551.62	7300.77	3414.51	4447.99	6841.21	10894.3	10494.2	1728.15	2904.46	4047.18	2741.46
Riboflavine	376.138	others	377.1	243.1	10964.3	18715	10781	8055.83	12546.5	14570.4	12326.3	10226.8	10801.5	12576.2	17236.5	5395.89	4144.43	4156.65	16906.9	2163.48	7029.52	2165.42
Pyridoxal 5'-phosphate	247.025	others	248	150.1	6228.68	8736.16	8126.27	839.456	1708.01	5045.38	5356.79	2541.27	5541.37	6178.98	1926.39	2251.3	3760.31	6185.39	5172.53	2079.38	4386.42	6165.92
5-Methyldeoxycytidine	241.106	others	242.1	126.1	158.418	473.931	156.954	156.954	1605.99	459.112	154.783	154.833	288.971	1427.44	156.348	520.067	626.94	1073.93	425.448	156.348	1189.07	158.418
6-Hydroxymelatonin	248.116	others	249.1	190.1	255.586	1328.76	1341.25	808.971	464.984	790.296	404.872	807.202	247.41	2290.33	1762.36	2516.42	1280.81	1005.55	1883.47	515.593	540.345	1883.47
Isonicotinic acid	123.032	others	124	53	284.751	422.928	648.83	752.207	1270.27	1061.84	281.97	565.717	586.989	821.152	281.358	1350.69	825.015	1207.13	1359.43	1283.33	1132.84	1086.42
D-Pantothenic acid	219.111	others	220.1	90.1	1088.93	604.352	756.96	1064.71	985.16	605.182	801.726	2219.58	929.405	897.233	590.685	410.606	398.027	1320.33	201.856	404.317	1990.89	364.928
2(3H)-Benzothiazolethione	166.986	others	168	124	724.876	29794.5	625.157	1280.45	840.18	800.786	606.632	568.921	198.825	508.118	1813.38	765.497	3025.98	56784.6	2934.66	18280.2	57184.7	49601.6
Spectinomycin	332.158	others	333.2	98.1	653.509	261.72	793.548	391.669	129.36	520.92	129.12	777.602	392.76	651.712	390.592	2807.3	460.62	451.384	519.831	579.364	387.3	843.48
Ascorbic acid	176.032	others	177	95	2820.87	6570.84	2259.23	3907.1	2882.71	1993.3	2631.76	8619.69	3995.71	3672.26	1263.83	1862.1	3312.26	1686.44	5235.47	1927.18	3213.27	4578.02
Dimethylbenzimidazole	146.084	others	147.1	131.1	731.366	3337.5	361.971	1663.95	1488.96	2945.26	1116.5	1110	3194.84	750.708	1816.2	1460.73	1125	1642.45	1870.42	365.135	2779.09	1438.97
N2-Methylguanine	165.065	others	166.1	135	324.48	977.812	335.79	1614.54	1008.66	289.64	1971.24	657.502	337.22	846.995	281.97	672.872	1007.1	652.032	659.065	664.014	861.833	673.913
(R)-2-Hydroxy-2H-1,4-benzoxazin-3(4H)-one	165.043	others	166	108	1448.45	726.88	2847.49	9696.35	1294.9	3313.44	3971.88	2003.49	1452.43	2593.64	7283.26	1108.02	1426.77	4168.94	1441.08	3136.73	2209.55	3428.49
4-Pyridoxolactone	165.043	others	166	106	985.622	980.162	2304.83	2444.39	1453.73	653.594	1314.52	322.66	2149.22	3277.71	1475.59	982.362	2197.59	1954.84	652.032	1982.44	1008.66	646.301
5-(3-Pyridyl)-2-hydroxytetrahydrofuran	165.079	others	166.1	104	604.752	1200.13	1317.28	566.568	2269.13	211.474	416.584	828.094	1567.6	1843.34	1453.39	584.284	613.266	625.134	839.274	417.444	627.714	390.87
5,6-Dihydroxyindole	149.048	others	150.1	78	2683.71	5467.17	3763.74	3207.23	2142.26	10841.7	6524.85	9498.41	4328.93	5875.56	2564.77	5439.07	2182.73	4060.28	3547.82	6937.47	1214.84	2507.86
1,5-Anhydro-D-glucitol;trans-3-Hydroxycinnamic acid;p-Hydroxy-cinnamic acid	164.068	others	165.1	147.033	38969.5	28782	30448.1	86668.3	94521	93737.2	7810.38	14568.4	8900.88	65311.1	49847.5	85847.9	67833.9	94085	145849	106009	286027	135248

## Sheet: S3
Table S3. DAMs in different compare groups
CO1_vs_LF1				CO1_vs_ZJ1				LF1_vs_ZJ1				CO2_vs_LF2				CO2_vs_ZJ2				LF2_vs_ZJ2
compounds	VIP	P-value	Log2FC	compounds	VIP	P-value	Log2FC	compounds	VIP	P-value	Log2FC	compounds	VIP	P-value	Log2FC	compounds	VIP	P-value	Log2FC	compounds	VIP	P-value	Log2FC
Kaempferol-3,7-O-alpha-L-dirhamnoside	1.9833	0.00159184	-3.96921	Kaempferol-3,7-O-alpha-L-dirhamnoside	1.8205	0.00137289	-4.99852	Lubiprostone	1.88434	0.022373	-5.23925	Glycerophosphocholine	1.83032	0.00435564	-5.0738	7-(4-Hydroxyphenyl)-1-phenyl-4-hepten-3-one	1.88532	0.000359231	-3.05253	L-Pipecolic acid	1.76844	0.00487737	-3.23415
beta-Glucogallin	1.62608	0.00414725	-2.72971	N-((-)-jasmonoyl)-S-isoleucine	1.82492	0.000640102	-2.77376	Cyanidin	1.74863	0.00131396	-2.58858	Oleic acid;Vaccenic acid;Petroselinic acid	1.85009	0.000885016	-4.38804	Octyl Gallate	1.84259	0.00161033	-2.92862	Raffinose	1.75085	0.00136932	-3.2022
threo-1-C-Syringylglycerol	1.82161	0.0203521	-2.62129	Amygdalin	1.81678	0.00400347	-2.62521	2-Isopropylmalate	1.5492	0.0271183	-2.34023	Artemisinin	1.87659	0.000547412	-4.13596	Glycerophosphocholine	1.7673	0.00771817	-2.74192	Maltotriose	1.87414	0.00041009	-3.15818
Brazilin	1.74824	0.0227696	-2.31951	N,N-Dimethyl-1,4-phenylenediamine	1.83075	0.0044238	-2.5552	L-Pipecolic acid	1.82744	0.025311	-2.12899	7-(4-Hydroxyphenyl)-1-phenyl-4-hepten-3-one	1.87676	0.00026164	-4.13193	Adenine	1.59419	0.0017136	-2.55984	Tiliroside	1.79108	0.0133553	-2.9538
Amygdalin	1.85858	0.00696098	-2.31751	Adenosine	1.83924	0.00044732	-2.35929	5-Nonadecylresorcinol	1.88373	0.0065262	-2.11096	Oleamide	1.85742	0.00440494	-4.05677	Oleic acid;Vaccenic acid;Petroselinic acid	1.85902	0.00169112	-2.48075	Vitamin A2 aldehyde	1.79695	0.00158457	-2.55308
L-Ornithine	1.43684	0.0278381	-2.2001	Brazilin	1.82072	0.0147314	-2.28412	Naringenin chalcone	1.76566	0.00172862	-1.72183	Miltirone	1.86191	0.000289841	-3.89144	Artemisinin	1.85765	0.00113361	-2.47918	Cyanidin	1.76581	0.000759106	-2.48595
Knightinol	1.54306	0.0423891	-1.91488	Ginsenoside Rg1	1.81341	0.028106	-2.18784	Arachidonic acid	1.82504	0.0157153	-1.6859	Glucose 1-phosphate	1.87207	0.000361555	-3.87963	Cucurbitacin I;Ganoderenic acid A;Ganoderic acid C1;Ganoderenic acid B;Ganoderic acid Z	1.87872	0.00234144	-2.44774	12-OPDA	1.70318	0.0118261	-2.26138
Morroniside	1.64845	0.0440555	-1.86918	Vitexin 2''-glucoside	1.8204	0.0115468	-2.08611	Guggulsterone E&Z	1.75357	0.00254543	-1.58843	Octyl Gallate	1.75064	0.00129662	-3.87337	Amabiline;Supinine	1.83101	0.00563655	-2.36399	(-)-Curine	1.77346	0.0407892	-2.25508
Harpagoside	1.79303	0.0461283	-1.8637	Adenine	1.80739	0.00185389	-2.0028	6-Methoxymellein	1.67945	0.043555	-1.58222	4-Hydroxyphenylacetylglutamic acid	1.83773	0.00172579	-3.73397	4-Hydroxyphenylacetylglutamic acid	1.8691	0.002868	-2.36368	Gamabufotalin;Telocinobufagin	1.59207	0.0122694	-2.2202
12-OPDA	1.91524	0.00192392	-1.80055	Inosine	1.85362	0.00610801	-1.99902	Mulberrofuran C	1.71081	0.0255142	-1.55754	Octadecanamide	1.85154	2.28107e-05	-3.6525	Palmitic acid	1.87275	0.00194088	-2.35406	3,4-Dihydroxyphenylglycol	1.44022	0.0280899	-2.20701
Ginsenoside Rg1	1.89001	0.0394952	-1.74419	(+)-Abscisic acid	1.84832	0.000905459	-1.94321	Beta-Tyrosine	1.51716	0.0392526	-1.48662	Palmitic acid	1.8741	0.0011166	-3.64418	Glucose 1-phosphate	1.8723	0.000726123	-2.33824	Reserpine	1.81865	0.00701449	-2.20573
Convolvine	1.73934	0.0050441	-1.7348	Phytic acid	1.36263	0.0087777	-1.94229	Adenosine	1.71092	0.0208061	-1.39529	L-Ornithine	1.57027	0.000306874	-3.25906	Mannose 6-phosphate	1.73206	0.000426999	-2.32221	Biochanin A	1.82367	0.0129401	-2.12083
Esculin	1.92447	0.0153249	-1.69921	Acanthoside B	1.72671	0.0220192	-1.89579	1,4-Dicaffeoylquinic acid	1.74817	0.0407641	-1.27444	Amabiline;Supinine	1.835	0.00374462	-3.2013	Oleamide	1.83834	0.00820262	-2.29613	Cucurbitacin I;Ganoderenic acid A;Ganoderic acid C1;Ganoderenic acid B;Ganoderic acid Z	1.87973	0.000220042	-1.84174
1,5-Anhydro-D-glucitol	1.90811	0.00415411	-1.65049	Octyl Gallate	1.72537	0.00304279	-1.87768	Tryptophan;L-Tryptophan;D-Tryptophan	1.62889	0.0270208	-1.2527	Panaxynol	1.79118	0.000102326	-2.95314	Miltirone	1.86627	0.000623415	-2.28327	7-Ethoxycoumarin	1.75992	0.00240558	-1.84065
Absinthiin	1.57319	0.0382855	-1.63595	beta-Glucogallin	1.20244	0.0103571	-1.74142	cis-3-(Carboxy-ethyl)-3,5-cyclo-hexadiene-1,2-diol	1.56059	0.0372535	-1.2378	Irisflorentin	1.7258	0.0029081	-2.55502	7beta-(3-Ethyl-cis-crotonoyloxy)-1alpha-(2-methylbutyryloxy)-3,14-dehydro-Z-notonipetranone	1.8557	0.00916594	-2.24931	Adenine	1.41729	0.0166418	-1.78364
Buddlenoid A	1.99264	0.00288061	-1.57286	7-(4-Hydroxyphenyl)-1-phenyl-4-hepten-3-one	1.65093	0.0101584	-1.72946	1'-Acetoxychavicol acetate	1.4608	0.0390758	-1.16386	Mannose 6-phosphate	1.85013	5.38909e-05	-2.51535	Octadecanamide	1.88356	4.65743e-05	-2.23256	Kaempferol 3-O-glucoside	1.64128	0.0418981	-1.74396
Inosine	1.94339	0.0108686	-1.50231	Allocryptopine	1.58568	0.0153571	-1.63775	Curryangine	1.89247	0.000563957	-1.11928	N-((-)-jasmonoyl)-S-isoleucine	1.56924	0.00566669	-2.44654	Myricetin 3-O-rhamnoside;Myricetin 3-O-rhamnoside (Myricetin 3-O-rhamnoside)	1.63843	0.00483698	-2.17042	Kaurenoic acid	1.77735	0.00433327	-1.72668
Glycinol	1.85994	0.0152703	-1.425	1,3,6-Tri-O-galloylglucose	1.77001	0.0208146	-1.59258	Maltotriose	1.7237	0.0312569	-1.1151	Myricetin 3-O-rhamnoside;Myricetin 3-O-rhamnoside (Myricetin 3-O-rhamnoside)	1.74979	0.00259576	-2.33678	8,9-DiHETrE	1.86621	4.59229e-05	-2.06457	L-Gulose	1.50841	0.0295272	-1.68699
Vestitol	1.96301	0.00144501	-1.4233	Alpha-Santonin	1.83072	0.00134689	-1.49856	Abrine	1.54223	0.0378808	-1.04666	7beta-(3-Ethyl-cis-crotonoyloxy)-1alpha-(2-methylbutyryloxy)-3,14-dehydro-Z-notonipetranone	1.59961	0.0146901	-2.28199	Adenosine	1.84515	0.00226898	-2.00927	Isovitexin 2''-O-arabinoside	1.6297	0.0151898	-1.64319
N,N-Dimethyl-1,4-phenylenediamine	1.69579	0.0246466	-1.38858	Artemisinin	1.69176	0.020344	-1.38433	Hydroxypyruvic acid	1.54504	0.0477304	-1.02692	g-Strophanthin	1.58408	0.0425909	-1.93705	(-)-Curine	1.89858	2.105e-05	-1.99507	Betulalbuside A	1.71419	0.00857615	-1.48068
Enol-phenylpyruvate	1.71291	0.0248716	-1.37794	3-Indoleacetonitrile	1.59943	0.0291425	-1.3033	Urocanic acid	1.77361	0.0039287	1.01043	Quercetin 3-O-neohesperidoside	1.46141	0.029769	-1.68806	Panaxynol	1.74764	0.00059367	-1.97156	Uridine 5'-monophosphate	1.26579	0.0341275	-1.47787
(-)-Epiafzelechin	1.8622	0.0191374	-1.33994	Genipin	1.77952	0.0101731	-1.14908	Cheilanthifoline	1.73489	0.021134	1.03984	Ginsenoside Rg1	1.82673	0.00483003	-1.64464	Pelargonidin-3,5-O-diglucoside chloride	1.68809	0.00307708	-1.94857	4'-O-Methylirenolone	1.57974	0.0431669	-1.42959
Artemisinin	1.66416	0.0434093	-1.31142	12-OPDA	1.68165	0.0122331	-1.14549	Sesamolin	1.46807	0.0297032	1.0434	Alliin	1.66374	0.0412532	-1.47396	L-Ornithine	1.2524	0.013668	-1.64084	Curryangine	1.87835	6.69e-06	-1.41757
Theophylline	1.97218	0.000387495	-1.2996	1H-Indole-3-carboxylic acid;Indole-3-carboxylic	1.64914	0.0125716	-1.11449	Capsanthin	1.53638	0.0220287	1.06986	Mitraphylline	1.56118	0.0234074	-1.468	Riboflavine	1.5715	0.0343903	-1.6307	Tabersonine	1.51885	0.0221192	-1.40641
Vitexin 2''-glucoside	1.71475	0.0370402	-1.2959	Curcumol	1.69628	0.0307007	-1.08336	indolin-2-one	1.67619	0.0315667	1.08165	Sitostenone	1.76463	0.000820105	-1.44719	Vitexin 2''-glucoside	1.64573	0.0115647	-1.50857	Adenosine	1.71828	0.01842	-1.30315
Robinetin	1.94038	0.0143597	-1.27565	Robinetin	1.54198	0.0444668	-1.07534	Nordihydroguaiaretic acid	1.59331	0.0478133	1.08557	Bergamotine	1.81656	0.00444872	-1.44058	Mitraphylline	1.66595	0.0154052	-1.48463	Gastrodin	1.62433	0.0213126	-1.2911
Cyanidin 3-rutinoside	1.90419	0.0119906	-1.23929	Urocanic acid	1.81101	0.00249791	1.00909	2-Hydroxy-3-methylbenzalpyruvate	1.70214	0.00718631	1.08697	Stearic Acid	1.56717	0.0250069	-1.30242	Bellendine	1.62693	0.0456577	-1.35084	Bellendine	1.58974	0.0325041	-1.13641
Guanine	1.81354	0.0295564	-1.12745	Alliin	1.61366	0.0212159	1.04737	Pogostone	1.61637	0.0420738	1.09515	Salvianolic acid A	1.77217	0.019808	-1.29899	Bergamotine	1.53119	0.0200346	-1.31261	Brazilin	1.59032	0.00726792	-1.09951
Benzocaine	1.7434	0.0129714	-1.09596	Theaflavin	1.80673	0.00950787	1.05133	Hydrocinnamic acid	1.81726	0.00789808	1.11039	Moracin C	1.4473	0.0363659	-1.26764	L-Gulose	1.43814	0.0173365	-1.31034	Aristolindiquinone	1.74598	0.00848445	-1.09809
2-Aminomuconate semialdehyde	1.55042	0.0441824	-1.07726	D-Fructose 6-phosphate	1.49258	0.0179265	1.08332	N1-Methyl-4-pyridone-3-carboxamide	1.77969	0.010999	1.12945	Convolvine	1.80822	0.00258195	-1.24724	N,N-Dimethyl-1,4-phenylenediamine	1.67598	0.00984465	-1.20381	Homoferreirin	1.7676	0.00263214	-1.08594
Adenine	1.8084	0.0109802	-1.06657	Vitexin rhamnoside	1.76481	0.0204238	1.10356	Benzocaine	1.67366	0.00854661	1.14551	Vitexin rhamnoside	1.85414	0.00128	-1.24064	L-Malic acid	1.59122	0.0284985	1.01339	Galantamine	1.70311	0.0306146	-1.04152
Kaempferol-3-O-rutinoside	1.88058	0.00819717	-1.0546	Ortho-Hydroxyphenylacetic acid;1,2-Epoxy-p-menth-8-ene	1.8088	0.00760853	1.13045	Theaflavin	1.8391	0.00784695	1.14892	Methyl reserpate	1.75627	0.00286403	-1.23701	Guggulsterone E&Z	1.75513	0.00947663	1.07638	Garbanzol	1.51863	0.0471304	1.03366
Porson	1.6642	0.0401597	1.03572	alpha-Irone	1.77449	0.00564411	1.13918	Guanine	1.74453	0.0175506	1.15467	20-HETE	1.54458	0.0260171	-1.23023	Pulegone	1.52118	0.0308545	1.08511	Ipecoside	1.67532	0.0284032	1.04561
Hydroxypyruvic acid	1.6952	0.0335522	1.08592	3-Isomangostin	1.5515	0.0311877	1.19287	D-Fructose 6-phosphate	1.72506	0.00577871	1.15787	Theophylline	1.61	0.00589748	-1.22601	Methyl cinnamate	1.73475	0.0298791	1.09876	Pyrogallol;1,2,3-Trihydroxybenzene	1.69588	0.018864	1.06714
alpha-Tocopherol	1.47186	0.0465804	1.12913	Tacrolimus	1.469	0.0358317	1.21238	Nicotinate ribonucleoside	1.79009	0.00288646	1.2001	Anabasine	1.86444	0.00015089	-1.12862	Butein	1.54226	0.0385846	1.10383	7-(4-Hydroxyphenyl)-1-phenyl-4-hepten-3-one	1.76738	0.00944667	1.0794
Fraxetin	1.74653	0.00796628	1.37587	Pelargonidin-3-O-glucoside	1.58664	0.0116898	1.25958	Isonicotinic acid	1.61758	0.025123	1.24123	Esculin	1.7441	0.00522561	-1.09346	D-(-)-Quinic acid	1.62479	0.0383125	1.13977	D-(-)-Quinic acid	1.71789	0.027141	1.07947
L-Pipecolic acid	1.84989	0.0486682	1.39562	Isonicotinic acid	1.63171	0.0238121	1.32206	Phosphonoacetate	1.78584	0.003621	1.38544	(±)-Jasmonic acid	1.80198	0.00856643	-1.02819	Fisetin	1.6808	0.0237364	1.16297	Sitostenone	1.66637	0.0132184	1.10863
Acevaltrate	1.7973	0.00944784	1.40229	Vestitol	1.82976	0.00508005	1.35282	Yohimbic acid monohydrate	1.55583	0.0464227	1.38692	Scopolamine	1.63009	0.0114611	-1.0078	Denudatine	1.61153	0.044165	1.16838	(-)-Anonaine	1.5944	0.0472189	1.12811
Vitamin A2 aldehyde	1.95446	0.000373232	1.44453	Schisantherin B	1.86733	0.000638049	1.35769	(-)-Epiafzelechin	1.69363	0.0324357	1.40795	Benzoyltropein	1.84893	0.000625017	-1.00731	alpha-Irone	1.69095	0.0491542	1.1739	Xanthosine	1.74596	0.0199848	1.12853
12-Hydroxyabietic acid	1.95074	0.00117618	1.512	Epicatechin;(+)-Epicatechin	1.73014	0.0144787	1.41532	beta-Costic acid	1.50333	0.0389561	1.41213	Demethoxycapillarisin	1.68688	0.00971021	1.00467	Vomicine	1.73179	0.0363524	1.20839	(-)-Sativan	1.35078	0.0481805	1.21849
Tryptophan	1.85147	0.0159022	1.59649	Hydrocinnamic acid	1.80591	0.00478497	1.41916	Benzofuran	1.74462	0.0389972	1.42561	Kynurenic acid	1.82672	0.00205636	1.06046	Alexine;Australine	1.59004	0.0328829	1.25003	Acanthoside B	1.64352	0.0357972	1.21923
5-Nonadecylresorcinol	1.87846	0.0120491	1.66227	9-Methoxy-alpha-lapachone	1.77542	0.0139634	1.42196	Epitulipinolide	1.2966	0.0413146	1.50232	ent-17-Hydroxykaur-15-en-19-oic acid;12-Hydroxyabietic acid	1.69992	0.0151081	1.08675	3-Nitro-L-tyrosine	1.74557	0.00304612	1.35087	Procyanidin B2	1.61435	0.020821	1.22436
Leukotriene A4	1.78625	0.00136051	1.74115	Phyllalbine	1.74867	0.0178154	1.42794	6-Hydroxymelatonin	1.57434	0.0427548	1.51453	Theaflavin	1.66403	0.0190085	1.10698	5-Methylcytosine	1.68554	0.0290458	1.38268	Palmitic acid	1.83926	0.00285567	1.29011
Quercetin 3-L-rhamnoside	1.77205	0.0332318	1.74481	Methyl cinnamate	1.79657	0.00404702	1.4785	Pilocarpine	1.77282	0.00265372	1.53046	3-Hydroxybenzoic acid	1.81911	0.0042832	1.13737	Garbanzol	1.77393	0.0170618	1.39926	Vitamin A	1.43322	0.0458301	1.31864
Schaftoside	1.69705	0.0259437	1.77528	Okanin	1.69674	0.0215206	1.48485	Demethoxycapillarisin	1.49993	0.0413494	1.54297	Ganoderic acid L	1.6764	0.0180207	1.15023	Deoxyguanosine	1.6223	0.0142477	1.43077	Epicatechin;(+)-Epicatechin	1.70132	0.0426267	1.33146
Ganoderic acid L	1.58504	0.0370033	1.88366	L-Epicatechin	1.71226	0.0220956	1.49661	Buddlenoid A	1.90395	0.000174482	1.54545	Alternariol	1.82929	0.00400528	1.23999	Geranylacetate	1.73746	0.00368302	1.43194	4-Hydroxyphenylacetylglutamic acid	1.67753	0.00708579	1.37029
Cyanidin	1.94131	0.00108913	2.22394	Kaempferol 3-O-glucoside	1.69089	0.0304849	1.5448	Suberic acid	1.51649	0.0257439	1.58329	Luvangetin	1.65124	0.0381368	1.24996	Glycinol	1.78392	0.015958	1.528	Naringenin	1.78133	0.0135188	1.39645
				Trimethoprim	1.6837	0.0162324	1.55714	alpha-Irone	1.75942	0.00341176	1.61715	N-D-Glucosylarylamine	1.65866	0.0349482	1.2801	Pyrogallol;1,2,3-Trihydroxybenzene	1.78205	0.0089125	1.54889	Octadecanamide	1.69934	0.00639865	1.41994
				Levodopa	1.56269	0.0252543	1.58341	Glycinol	1.69536	0.0376148	1.68942	Geniposide	1.68001	0.0351634	1.28157	Kaurenoic acid	1.7613	0.0315716	1.57451	Vomicine	1.72317	0.0291981	1.43573
				Leukotriene A4	1.5829	0.0261082	1.60775	N6-(delta 2-Isopentenyl)-adenine	1.76929	0.00459873	1.78448	Sesamol	1.67746	0.010165	1.31285	3-Galloylquinic acid	1.81341	0.00879414	1.60203	Blumeatin	1.61787	0.0270388	1.45932
				Synephrine	1.71655	0.00898426	1.62993	9-Methoxy-alpha-lapachone	1.827	0.00905057	1.79849	Biochanin A	1.59655	0.0372795	1.32588	3-Oxoadipic acid	1.74142	0.00892442	1.6597	alpha-Irone	1.74835	0.0308182	1.51411
				1,5-Anhydro-D-glucitol;trans-3-Hydroxycinnamic acid;p-Hydroxy-cinnamic acid	1.7374	0.0391828	1.64805	Synephrine	1.47747	0.0158405	1.8149	Arecaidine	1.80071	0.00262326	1.3702	(-)-Anonaine	1.70171	0.0241421	1.69681	Glycinol	1.68841	0.0197747	1.52182
				N6-(delta 2-Isopentenyl)-adenine	1.50887	0.0103846	1.69285	Okanin	1.85303	0.0104238	2.00506	Vasicine	1.6658	0.0365353	1.37852	(-)-Catechin gallate(CG)	1.04199	0.0364471	1.72313	Argininosuccinate	1.58522	0.0440568	1.5284
				3-Methylxanthine	1.15111	0.0342039	1.69842	Chlorogenic acid	1.61159	0.0367202	2.07025	5'-S-Methyl-5'-thioadenosine	1.81401	0.00602041	1.4048	Chlorogenic acid	1.68972	0.0381476	1.73899	Darlingine	1.71625	0.00929199	1.53335
				Epitulipinolide	1.58385	0.0243255	1.7183	Kaempferol-3-O-rutinoside	1.80943	0.0172278	2.09974	Leukotriene A4	1.86713	2.18544e-05	1.48171	N-Acetyl-L-phenylalanine	1.71095	0.0341083	1.74193	Glucose 1-phosphate	1.81463	0.00515858	1.54139
				Vitamin A2 aldehyde	1.84516	0.000477554	1.81637	Kaempferol 3-O-beta-sophoroside;Cyanin	1.78188	0.0108076	2.12002	Curryangine	1.87379	7.31574e-06	1.52901	D-Fructose 6-phosphate	1.58325	0.0453139	1.89547	Formylanthranilic acid	1.77805	0.0155434	1.58428
				Enol-phenylpyruvate	1.75233	0.0357183	1.9179	Esculin	1.85571	0.00881391	2.19825	6-Hydroxymelatonin	1.77089	0.00385436	1.67008	Mesembrine	1.69722	0.0484076	1.9005	Miltirone	1.76645	0.00765333	1.60817
				Rutin	1.81881	0.00475529	1.99142	Quercetin 3-rutinoside	1.82713	0.00383058	2.31809	Shikimic acid	1.72741	0.0345427	1.67907	Theaflavin	1.80411	0.0121888	1.90334	Okanin	1.62848	0.00891037	1.64805
				Quercetin 3-O-glucoside	1.67068	0.017702	2.0011	Phyllalbine	1.86147	0.00655821	2.31926	3,4-Dihydroxyphenylglycol	1.82127	0.00521758	1.68767	Celastrol	1.7703	0.0319275	1.94096	Artemisinin	1.80867	0.0163853	1.65678
				Astilbin	1.54288	0.0287106	2.1524	Formylanthranilic acid	1.82139	0.0393824	2.40203	Kaempferol 3-O-glucoside	1.67902	0.0399783	1.68945	Okanin	1.76695	0.00455255	2.00557	Cyanidin 3-O-glucoside	1.55349	0.0269059	1.69577
				Cleomiscosin A	1.74842	0.000867823	2.16283	L-Epicatechin	1.89128	0.00699509	2.48333	Cyanidin	1.83958	0.000743199	1.71887	2-(4-Hydroxyphenyl)ethanol	1.70059	0.0316611	2.09103	3-Methylxanthine	1.64544	0.0489222	1.75439
				Isoquinoline;Quinoline	1.81172	0.00925928	2.28117	Epicatechin;(+)-Epicatechin	1.881	0.00365378	2.51115	Uridine 5'-monophosphate	1.49883	0.0342751	1.73319	Isoquinoline;Quinoline	1.77962	0.0116517	2.26502	g-Strophanthin	1.63774	0.0122237	1.75978
				Eriocitrin	1.72287	0.0318727	2.56858	Convolvine	1.73422	0.011252	2.53337	Oxymorphone	1.6673	0.0227754	1.83349	Vestitol	1.79855	0.0162976	2.27238	Oleamide	1.80277	0.00391234	1.76065
				Ferulic acid; Trans-Ferulic acid;trans-Ferulic acid	1.79354	0.00417662	3.50374	Trimethoprim	1.89655	0.00330452	2.71899	Geranylacetate	1.77167	0.00259413	1.86716	Naringenin	1.84025	0.00549472	2.27552	Cianidanol	1.75872	0.0366035	1.79245
				Troxeruti	1.81257	0.0310593	3.56173	Vestitol	1.89804	0.00134997	2.77613	Absinthiin	1.84632	0.0048786	1.91994	Cyanidin 3-O-glucoside	1.79255	0.00469414	2.34478	Oleic acid;Vaccenic acid;Petroselinic acid	1.73432	0.0111005	1.9073
				Demethoxycapillarisin	1.85332	0.00196336	3.63963	Isoquinoline;Quinoline	1.73532	0.0077199	2.87371	N2-gamma-Glutamylglutamine	1.67024	0.0443945	1.93312	Cianidanol	1.17986	0.0320841	2.34677	Convolvine	1.83792	0.00516501	2.02901
				Artemether	1.77666	0.0311099	3.74009	threo-1-C-Syringylglycerol	1.79146	0.000337505	3.07923	Vitamin A2 aldehyde	1.55592	0.0153043	1.9462	N1-Methyl-2-pyridone-5-carboxamide	1.73799	0.0146896	2.52121	1-Caffeoylquinic acid	1.69799	0.0398798	2.06839
				Quercetin 3-O-neohesperidoside	1.85668	0.0147795	5.28775	Enol-phenylpyruvate	1.84049	0.018565	3.29584	3-Galloylquinic acid	1.81955	0.00662607	1.97356	3-Methylxanthine	1.38179	0.0334912	2.55409	Isoquinoline;Quinoline	1.76392	0.0118144	2.31671
				Cyanidin 3-rutinoside	1.88216	0.0111976	5.68135	1,5-Anhydro-D-glucitol;trans-3-Hydroxycinnamic acid;p-Hydroxy-cinnamic acid	1.85731	0.016069	3.29855	3-Oxoadipic acid	1.67375	0.0470307	2.01026	Agrocybenine	1.54366	0.0361386	2.9013	Vestitol	1.7048	0.0163621	2.52716
								Ferulic acid; Trans-Ferulic acid;trans-Ferulic acid	1.81428	0.00392885	3.70183	Reserpine	1.58027	0.0175317	2.05409	Glucofrangulin B	1.84514	0.024126	3.83419	7-Methylxanthine	1.26526	0.0205627	2.53215
								Troxeruti	1.8458	0.0288617	3.97424	1,3,6-Tri-O-galloylglucose	1.77937	0.0165864	2.08278	2(3H)-Benzothiazolethione	1.85787	0.0268032	5.41989	N-Acetyl-L-phenylalanine	1.62036	0.0201482	2.65186
								Artemether	1.84156	0.0293318	4.03704	Apiin	1.71521	0.0057243	2.11917	Cyanidin 3-rutinoside	1.87366	0.0442684	5.53682	Irisflorentin	1.75691	8.64e-05	2.83542
								Quercetin 3-O-neohesperidoside	1.85704	0.0154085	4.76462	Betulalbuside A	1.83885	0.00168463	2.23859	7-Methylxanthine	1.88791	0.00818738	8.95291	N1-Methyl-2-pyridone-5-carboxamide	1.69524	0.0120994	2.9238
								3-Methylxanthine	1.90539	0.00301105	6.08364	Raffinose	1.82018	0.00199926	2.32777					2(3H)-Benzothiazolethione	1.82061	0.026958	5.34035
								Cyanidin 3-rutinoside	1.91218	0.0107652	6.92064	Nobiletin	1.70337	0.0315739	2.49061					Cyanidin 3-rutinoside	1.86397	0.0435688	5.94974
												8-Methylnonenoate	1.786	0.00412208	2.59658					Benzoic acid	1.87751	0.00805231	8.01501
												L-Pipecolic acid	1.75058	0.00562275	2.88613
												Kaurenoic acid	1.86959	0.000967483	3.30119
												Glucofrangulin B	1.85986	0.00642249	3.76309
												Maltotriose	1.78573	0.00045504	3.84465

## Sheet: S4
Table S4. Summary of the RNA-seq results of 18 sampes
Sample name	Raw reads	Raw bases	Clean reads	Clean bases	Error rate	Q20	Q30	GC content
CO1_1	51890414	7.78G	50136282	7.52G	0.0003	0.9745	0.931	0.4288
CO1_2	48044008	7.2G	46654626	7.0G	0.0003	0.9756	0.9333	0.4286
CO1_3	64720618	9.7G	62639254	9.4G	0.0003	0.9741	0.9302	0.4292
CO2_1	56256854	8.43G	54392090	8.16G	0.0003	0.9728	0.9273	0.4276
CO2_2	51043582	7.65G	49496584	7.42G	0.0003	0.9741	0.9302	0.4285
CO2_3	48496200	7.27G	46934752	7.04G	0.0003	0.9742	0.9302	0.4307
LF1_1	53481308	8.02G	51136102	7.67G	0.0003	0.9743	0.9303	0.4248
LF1_2	52471924	7.87G	50946350	7.64G	0.0003	0.9726	0.9265	0.4245
LF1_3	47469108	7.12G	46034444	6.91G	0.0003	0.9742	0.93	0.4248
LF2_1	60230124	9.03G	58281556	8.74G	0.0003	0.9722	0.9259	0.426
LF2_2	50314468	7.54G	48618610	7.29G	0.0003	0.9705	0.9221	0.4265
LF2_3	45545860	6.83G	43387022	6.51G	0.0003	0.9735	0.9288	0.4272
ZJ1_1	51924638	7.78G	50519362	7.58G	0.0003	0.9748	0.9315	0.4263
ZJ1_2	66221250	9.93G	63745204	9.56G	0.0003	0.9738	0.9294	0.427
ZJ1_3	55316160	8.29G	53571898	8.04G	0.0003	0.9729	0.9272	0.4266
ZJ2_1	57215796	8.58G	55507010	8.33G	0.0003	0.9737	0.929	0.4268
ZJ2_2	58744196	8.81G	56807900	8.52G	0.0003	0.9737	0.9291	0.4266
ZJ2_3	67263228	10.08G	64987206	9.75G	0.0003	0.9745	0.931	0.4252

## Sheet: S5
Table S5. The information of DEGs in different compare groups										Table S5. Information on DEGs in different comparison groups.
CO1_vs_LF1					CO1_vs_ZJ1					LF1_vs_ZJ1					CO2_vs_LF2					CO2_vs_ZJ2					LF2_vs_ZJ2
Gene_id	readcount_CO1	readcount_LF1	log2FoldChange	padj	Gene_id	readcount_CO1	readcount_ZJ1	log2FoldChange	padj	Gene_id	readcount_LF1	readcount_ZJ1	log2FoldChange	padj	Gene_id	readcount_CO2	readcount_LF2	log2FoldChange	padj	Gene_id	readcount_CO2	readcount_ZJ2	log2FoldChange	padj	Gene_id	readcount_LF2	readcount_ZJ2	log2FoldChange	padj
CSS0017194	0	1120.61	-12.634	1.4934e-25	CSS0017194	0	1429.89	-12.875	1.8137e-26	CSS0031342	1705.88	0	13.3	3.0101e-28	CSS0010403	0.667621	6939.99	-13.367	9.9803e-38	CSS0029830	0	1294.42	-12.663	1.2311e-25	CSS0004477	0	1330.7	-12.692	8.2759e-26
CSS0048697	0	926.768	-12.359	1.898e-24	CSS0029830	0	1100.72	-12.498	5.7859e-25	CSS0049346	1287.4	0	12.894	1.3907e-26	CSS0031342	0	1789.61	-13.268	4.2677e-28	CSS0017194	0.333114	1468.58	-11.883	1.0807e-22	CSS0011767	0.310959	1982.98	-12.306	2.4135e-24
CSS0046661	0	916.403	-12.344	2.061e-24	CSS0004477	0.29055	1349.21	-11.829	1.8041e-22	CSS0007394	923.286	0	12.414	1.1645e-24	CSS0047821	0	684.064	-11.88	1.2565e-22	CSS0004477	0.367297	1341.3	-11.752	3.3031e-22	CSS0041069	0	744.619	-11.855	1.4228e-22
CSS0031342	0.335575	1637	-12.219	5.5284e-24	CSS0029998	0	574.023	-11.558	2.2165e-21	CSS0016829	728.695	0	12.073	2.3366e-23	CSS0004355	0	615.148	-11.726	4.7762e-22	CSS0050442	0.367297	1026.29	-11.366	8.1428e-21	CSS0029830	0.310959	1284.2	-11.679	5.3937e-22
CSS0002552	1.03203	3777.37	-11.955	3.8145e-45	CSS0019966	0	526.084	-11.433	5.9901e-21	CSS0009176	657.135	0	11.924	9.1641e-23	CSS0016681	0	580.259	-11.642	9.6959e-22	CSS0034313	0	516.471	-11.338	1.2375e-20	CSS0043099	0	549.628	-11.417	6.0072e-21
CSS0049109	0	700.269	-11.955	6.8198e-23	CSS0046661	0	467.107	-11.261	2.5078e-20	CSS0004674	652.505	0	11.913	9.36e-23	CSS0046661	0	556.593	-11.583	1.7217e-21	CSS0020418	0	458.583	-11.166	5.0698e-20	CSS0040747	0	521.575	-11.341	1.1507e-20
CSS0015833	0	590.944	-11.71	5.2035e-22	CSS0020418	0	448.404	-11.203	4.0247e-20	CSS0015833	615.79	0	11.83	1.9214e-22	CSS0015833	0	529.973	-11.514	3.1767e-21	CSS0021737	0	457.595	-11.164	5.3268e-20	CSS0030877	0.310959	1003.98	-11.324	1.0221e-20
CSS0010403	1.8912	5806.08	-11.575	8.2409e-84	CSS0041069	0.29055	849.517	-11.162	4.6199e-20	CSS0004355	584.052	0	11.754	3.7198e-22	CSS0005380	0	473.42	-11.35	1.1407e-20	CSS0002552	0.754029	1595.26	-11.109	2.8335e-26	CSS0027773	0.417729	963.865	-11.265	1.6723e-20
CSS0049713	0	491.304	-11.443	5.3212e-21	CSS0042221	0	395.861	-11.023	1.7392e-19	CSS0037145	563.308	0	11.702	5.8081e-22	CSS0050442	0.333811	888.74	-11.295	1.4289e-20	CSS0046661	0	429.258	-11.071	1.1861e-19	CSS0020418	0	454.955	-11.144	5.3854e-20
CSS0016569	0	462.485	-11.356	1.0733e-20	CSS0021737	0	371.432	-10.93	3.6809e-19	CSS0047228	562.381	0	11.698	6.2287e-22	CSS0017194	0.302479	882.356	-11.285	1.5619e-20	CSS0032881	0	401.726	-10.975	2.4085e-19	CSS0023842	0.372427	842.289	-11.071	7.9694e-20
CSS0030591	0.335575	894.363	-11.346	9.0197e-21	CSS0047130	0	364.452	-10.901	4.9471e-19	CSS0010403	6050.24	1.77728	11.691	1.8982e-85	CSS0002552	0.686171	1532.82	-11.19	1.1895e-26	CSS0029803	0	399.586	-10.967	2.6056e-19	CSS0020534	0	382.501	-10.895	4.14e-19
CSS0046909	0	451.873	-11.324	1.3669e-20	CSS0018341	0	357.696	-10.877	5.9102e-19	CSS0047383	537.448	0	11.633	1.109e-21	CSS0048751	0	413.579	-11.153	5.8945e-20	CSS0041640	0	382.455	-10.903	4.5127e-19	CSS0026138	0	366.619	-10.832	6.5849e-19
CSS0007358	0	424.058	-11.232	2.8738e-20	CSS0047156	0	339.826	-10.801	1.0846e-18	CSS0048697	965.733	0.317292	11.517	2.3382e-21	CSS0037145	0	406.233	-11.129	7.1661e-20	CSS0006845	0	378.545	-10.889	4.7636e-19	CSS0031238	0	359.963	-10.806	8.357e-19
CSS0028395	0	405.543	-11.167	5.4487e-20	CSS0029803	0	338.61	-10.796	1.0717e-18	CSS0016569	481.93	0	11.476	4.0554e-21	CSS0030591	0.302479	779.851	-11.108	6.7719e-20	CSS0024788	0	335.812	-10.716	1.8888e-18	CSS0035449	0	300.638	-10.545	6.9463e-18
CSS0029998	0	405.304	-11.165	5.3693e-20	CSS0000932	0	324.804	-10.737	1.7507e-18	CSS0046909	470.884	0	11.444	5.1639e-21	CSS0046909	0	399.775	-11.107	8.7042e-20	CSS0047156	0	326.76	-10.677	2.5161e-18	CSS0034313	0.310959	512.386	-10.354	2.0347e-17
CSS0043763	0	400.205	-11.148	6.0227e-20	CSS0048531	0	312.483	-10.68	2.7024e-18	CSS0007358	441.899	0	11.352	1.091e-20	CSS0039479	0	374.859	-11.012	1.8608e-19	CSS0042221	0	305.752	-10.581	5.3694e-18	CSS0029782	0	240.559	-10.224	7.3534e-17
CSS0046196	0	400.215	-11.147	5.8999e-20	CSS0019147	0	300.05	-10.621	4.5054e-18	CSS0030288	430.027	0	11.311	1.5844e-20	CSS0037663	0	370.3	-10.996	2.122e-19	CSS0047821	0	293.78	-10.522	9.0684e-18	CSS0020595	0.417729	465.009	-10.213	5.7962e-17
CSS0021890	0.360881	765.894	-11.123	5.6866e-20	CSS0037117	0	263.943	-10.438	1.7865e-17	CSS0043763	417.025	0	11.268	2.296e-20	CSS0029803	0	364.73	-10.971	2.6398e-19	CSS0043099	0.367297	554.03	-10.477	9.3916e-18	CSS0008073	0	228.795	-10.152	1.2879e-16
CSS0025188	0	381.24	-11.078	1.0571e-19	CSS0001041	0	260.001	-10.415	2.0997e-17	CSS0042420	404.64	0	11.225	3.1154e-20	CSS0025466	0	352.801	-10.926	3.7381e-19	CSS0047661	0	281.008	-10.458	1.41e-17	CSS0025334	0	226.385	-10.137	1.5051e-16
CSS0025466	0	379.423	-11.071	1.0778e-19	CSS0023801	0	246.619	-10.34	3.8292e-17	CSS0025466	395.376	0	11.191	4.1253e-20	CSS0025719	0	338.164	-10.864	5.9059e-19	CSS0017504	0	277.714	-10.443	1.614e-17	CSS0028389	0	221.383	-10.104	1.8774e-16
CSS0003038	0	378.409	-11.067	1.1201e-19	CSS0014492	0	225.704	-10.21	1.1434e-16	CSS0000116	392.029	0	11.179	4.6679e-20	CSS0014679	0	330.916	-10.831	7.7711e-19	CSS0048751	0	265.582	-10.378	2.6132e-17	CSS0022607	2.04334	1948.56	-10.073	5.3538e-53
CSS0005380	0	361.972	-11.003	1.9496e-19	CSS0044735	0	219.767	-10.174	1.3259e-16	CSS0005380	377.201	0	11.123	7.5027e-20	CSS0043763	0	324.755	-10.807	9.5727e-19	CSS0045720	0	258.466	-10.339	3.4634e-17	CSS0015338	0	215.883	-10.07	2.6427e-16
CSS0014679	0	348.926	-10.95	2.8438e-19	CSS0004400	0	214.403	-10.135	2.0026e-16	CSS0037751	375.873	0	11.118	7.4335e-20	CSS0028395	0	313.077	-10.752	1.5486e-18	CSS0026242	0	251.182	-10.298	4.7261e-17	CSS0038771	0	212.88	-10.049	2.7738e-16
CSS0018637	0	339.246	-10.91	3.9405e-19	CSS0033313	0.29055	407.17	-10.1	1.6677e-16	CSS0049109	729.694	0.26813	11.113	6.4311e-20	CSS0017504	0	308.532	-10.731	1.702e-18	CSS0044735	0	241.877	-10.243	7.1709e-17	CSS0005279	0.310959	404.572	-10.013	2.5405e-16
CSS0029803	0	287.849	-10.673	2.6123e-18	CSS0004826	0	207.573	-10.092	2.4831e-16	CSS0019907	714.119	0.26813	11.082	7.684e-20	CSS0048697	0.352361	600.05	-10.73	1.3023e-18	CSS0003061	0	240.322	-10.236	8.6913e-17	CSS0047620	0	201.651	-9.9707	4.9819e-16
CSS0023322	0	286.317	-10.663	3.409e-18	CSS0015026	1.86628	1827.09	-10.059	1.093e-52	CSS0014679	363.601	0	11.07	1.1004e-19	CSS0003038	0	303.522	-10.706	2.4291e-18	CSS0006047	0	236.191	-10.208	9.53e-17	CSS0044937	0.417729	348.673	-9.7988	1.1936e-15
CSS0044260	0	283.174	-10.65	3.1543e-18	CSS0048390	0.679839	728.791	-10.057	1.3944e-21	CSS0026175	360.986	0	11.061	1.2539e-19	CSS0018637	0	302.58	-10.702	2.183e-18	CSS0028389	0	223.144	-10.126	1.7851e-16	CSS0049378	0.417729	344.119	-9.7804	1.4406e-15
CSS0017504	0	282.622	-10.647	3.2914e-18	CSS0002327	0	202.335	-10.053	3.4021e-16	CSS0018637	353.518	0	11.03	1.5315e-19	CSS0046671	0	297.442	-10.678	2.6833e-18	CSS0003151	0	219.249	-10.103	2.2957e-16	CSS0044431	0	176.595	-9.7779	2.154e-15
CSS0021037	0	280.807	-10.638	3.9454e-18	CSS0003804	0.778577	714.593	-10.026	1.9628e-21	CSS0011024	648.446	0.317292	10.943	2.3292e-19	CSS0013056	0	288.58	-10.637	3.8585e-18	CSS0015338	0	217.609	-10.092	2.5182e-16	CSS0039360	0	170.762	-9.7313	2.9626e-15
CSS0037145	0.335575	540.569	-10.62	2.9389e-18	CSS0024788	0.362566	381.507	-10.006	3.5009e-16	CSS0037560	325.356	0	10.91	4.2591e-19	CSS0021890	0.352361	527.011	-10.542	5.5451e-18	CSS0038771	0	214.573	-10.071	2.6425e-16	CSS0007812	0	158.376	-9.6225	6.6405e-15
CSS0014492	0	273.463	-10.598	4.9755e-18	CSS0017504	0	192.119	-9.9772	6.2815e-16	CSS0010762	611.083	0.338303	10.858	4.6328e-19	CSS0006201	0	266.805	-10.522	8.9353e-18	CSS0037924	0	193.641	-9.9224	7.8696e-16	CSS0017880	0	149.016	-9.5342	1.2113e-14
CSS0004400	0	264.68	-10.552	6.7755e-18	CSS0022213	0	185.428	-9.927	8.8659e-16	CSS0039669	272.545	0	10.655	3.1017e-18	CSS0032881	0	255.977	-10.463	1.4214e-17	CSS0031238	0.367297	362.846	-9.8662	8.3228e-16	CSS0028310	0	148.49	-9.5275	1.2806e-14
CSS0032400	0	263.181	-10.544	7.288e-18	CSS0015338	0	185.12	-9.9267	8.7437e-16	CSS0044277	516.662	0.26813	10.615	3.1044e-18	CSS0017639	0	251.547	-10.437	1.7265e-17	CSS0044431	0	178.013	-9.8001	2.0554e-15	CSS0022344	0	148.104	-9.5254	1.2784e-14
CSS0036520	0	252.376	-10.483	1.1567e-17	CSS0014264	0	168.964	-9.796	2.3431e-15	CSS0047250	259.554	0	10.584	5.5301e-18	CSS0041640	0	250.544	-10.431	1.7982e-17	CSS0031026	0	177.383	-9.7954	2.0641e-15	CSS0031479	0.372427	287.035	-9.5171	8.831e-15
CSS0026343	0	246.67	-10.45	1.5573e-17	CSS0031340	0	168.625	-9.7898	2.4292e-15	CSS0030591	931.966	0.606433	10.577	7.0699e-24	CSS0046196	0	248.679	-10.421	1.9337e-17	CSS0024119	0	173.331	-9.7617	2.6372e-15	CSS0036774	0	135.961	-9.4023	3.1174e-14
CSS0009560	0	242.011	-10.422	1.9539e-17	CSS0045720	0.389289	319.031	-9.7476	2.1491e-15	CSS0043304	256.196	0	10.564	6.7032e-18	CSS0048959	0	247.183	-10.41	2.2411e-17	CSS0007975	0	156.209	-9.6115	8.0949e-15	CSS0026396	0	132.534	-9.3657	4.2035e-14
CSS0040683	0	231.156	-10.356	3.0927e-17	CSS0028748	0	157.159	-9.6886	4.9224e-15	CSS0027941	249.04	0	10.525	8.661e-18	CSS0032400	0	244.99	-10.4	2.5439e-17	CSS0016044	0.367297	303.041	-9.6062	5.2609e-15	CSS0046543	0	131.542	-9.3534	4.3147e-14
CSS0039479	0.335575	449.787	-10.354	2.2182e-17	CSS0024119	0	154.041	-9.6601	6.0075e-15	CSS0025719	247.56	0	10.517	9.5994e-18	CSS0026175	0	238.874	-10.36	3.358e-17	CSS0023322	0	153.705	-9.5888	9.8311e-15	CSS0016016	0.372427	255.299	-9.3485	2.8035e-14
CSS0007092	0	230.504	-10.351	3.266e-17	CSS0037259	0	153.71	-9.6586	6.1513e-15	CSS0047646	246.537	0	10.51	1.0984e-17	CSS0023322	0	233.619	-10.331	3.8967e-17	CSS0028748	0	151.467	-9.5668	1.1025e-14	CSS0012128	0	128.613	-9.3235	6.1243e-14
CSS0048751	0.269517	439.63	-10.322	3.0715e-17	CSS0023322	0	153.178	-9.6534	6.5668e-15	CSS0048746	243.223	0	10.49	1.1518e-17	CSS0025851	0	232.621	-10.326	4.1802e-17	CSS0002327	0	150.496	-9.5604	1.2961e-14	CSS0035903	0	127.84	-9.313	5.7858e-14
CSS0021108	0	223.924	-10.311	4.4424e-17	CSS0033233	0	143.341	-9.5555	1.3239e-14	CSS0040683	240.877	0	10.476	1.2592e-17	CSS0045720	0	223.814	-10.268	6.9445e-17	CSS0014492	0	149.753	-9.5518	1.1977e-14	CSS0022833	0.994344	684.635	-9.303	2.3454e-27
CSS0033904	0	223.856	-10.309	4.9934e-17	CSS0045146	0	143.314	-9.5536	1.5926e-14	CSS0007092	240.194	0	10.471	1.331e-17	CSS0020130	0	208.309	-10.168	1.4897e-16	CSS0028310	0	149.679	-9.5496	1.2377e-14	CSS0019147	0	126.627	-9.2975	7.0903e-14
CSS0043308	0	222.557	-10.302	5.312e-17	CSS0007975	0	140.575	-9.5296	1.548e-14	CSS0026465	465.463	0.338303	10.465	9.611e-18	CSS0021353	0	204.378	-10.138	1.7825e-16	CSS0037663	0	146.542	-9.5203	1.5287e-14	CSS0048306	0	123.874	-9.2683	8.1912e-14
CSS0048475	0.335575	433.279	-10.301	3.4448e-17	CSS0026343	0	140.733	-9.529	1.9098e-14	CSS0000245	457.671	0.317292	10.441	1.1896e-17	CSS0050190	0	201.636	-10.12	2.1589e-16	CSS0016028	0	145.172	-9.506	1.6974e-14	CSS0025232	0	123.222	-9.2601	8.7173e-14
CSS0017639	0	220.066	-10.286	5.572e-17	CSS0024583	0	137.75	-9.4975	2.1598e-14	CSS0017875	2951.5	2.2139	10.433	3.9127e-79	CSS0006047	0	200.491	-10.11	2.0847e-16	CSS0027611	0	140.548	-9.461	2.3552e-14	CSS0044735	0.417729	239.965	-9.2595	5.1158e-14
CSS0021353	0	219.972	-10.285	5.3316e-17	CSS0034313	0.581101	487.213	-9.4756	3.8529e-19	CSS0033904	233.258	0	10.429	2.0386e-17	CSS0007358	0.333811	381.538	-10.078	1.8699e-16	CSS0041069	1.05296	750.54	-9.4373	4.0186e-28	CSS0045146	0	118.344	-9.2015	1.2618e-13
CSS0042221	0	208.631	-10.209	9.8251e-17	CSS0048751	0.29055	262.688	-9.4684	1.4951e-14	CSS0021353	229.226	0	10.405	2.181e-17	CSS0040683	0	193.989	-10.062	3.0667e-16	CSS0036774	0	137.044	-9.4244	3.0288e-14	CSS0007661	0.372427	222.73	-9.1514	1.1052e-13
CSS0024562	0	205.877	-10.19	1.1313e-16	CSS0013146	0	133.88	-9.4568	2.6857e-14	CSS0009007	228.451	0	10.4	2.4809e-17	CSS0047661	0	189.808	-10.032	3.7772e-16	CSS0046543	0	132.593	-9.3755	4.1966e-14	CSS0004006	0.310959	219.134	-9.129	1.2706e-13
CSS0037663	0.335575	384.043	-10.127	1.2229e-16	CSS0029782	0.29055	256.611	-9.434	1.9352e-14	CSS0006978	224.545	0	10.375	2.8276e-17	CSS0009560	0	186.883	-10.009	4.4251e-16	CSS0015026	2.5952	1677.54	-9.3747	1.3877e-63	CSS0009615	0	104.758	-9.0258	4.3378e-13
CSS0017270	0	193.387	-10.099	2.2324e-16	CSS0027280	0.29055	255.647	-9.4296	1.9757e-14	CSS0020017	220.627	0	10.348	3.483e-17	CSS0002406	0	184.057	-9.9862	5.3817e-16	CSS0019147	0	127.647	-9.3198	6.8669e-14	CSS0029354	0	104.607	-9.0212	4.7574e-13
CSS0020130	0	193.289	-10.099	2.2655e-16	CSS0023481	0	130.366	-9.4223	3.5706e-14	CSS0024562	214.542	0	10.31	4.6673e-17	CSS0001707	0	181.9	-9.9692	5.9824e-16	CSS0012560	0	127.505	-9.3195	6.347e-14	CSS0000932	0	100.585	-8.9671	6.4638e-13
CSS0020580	0.360881	372.993	-10.084	1.7152e-16	CSS0012560	0	130.129	-9.4182	3.4612e-14	CSS0049973	207.649	0	10.262	6.5413e-17	CSS0040869	0	180.732	-9.9611	6.5606e-16	CSS0022238	0.333114	240.459	-9.2739	5.5061e-14	CSS0016884	0	99.7022	-8.9536	7.3423e-13
CSS0032671	0	191.198	-10.083	2.5835e-16	CSS0038497	0	124.667	-9.3558	5.5406e-14	CSS0025188	397.276	0.338303	10.236	5.5903e-17	CSS0050428	0.352361	349.909	-9.9536	4.8641e-16	CSS0038139	0	122.79	-9.2655	9.1631e-14	CSS0037924	0.310959	192.109	-8.9385	4.4128e-13
CSS0047130	0	190.177	-10.075	2.6557e-16	CSS0046543	0	123.064	-9.3361	6.8863e-14	CSS0020130	201.423	0	10.219	9.3743e-17	CSS0049109	0.686171	646.55	-9.9431	3.95e-21	CSS0002406	0	121.659	-9.2526	1.0992e-13	CSS0046905	0	95.0748	-8.8861	1.1295e-12
CSS0033610	0	186.996	-10.051	3.3504e-16	CSS0038771	0	122.53	-9.3314	6.6018e-14	CSS0017270	201.521	0	10.218	9.2394e-17	CSS0026343	0	178.04	-9.9396	7.6038e-16	CSS0031031	0	119.839	-9.232	1.3215e-13	CSS0011178	0	92.7669	-8.8496	1.4319e-12
CSS0020872	0	182.104	-10.012	4.6172e-16	CSS0028389	0.362566	233.919	-9.3016	4.6698e-14	CSS0028873	200.523	0	10.212	9.8125e-17	CSS0032671	0	178.299	-9.9366	8.7218e-16	CSS0045146	0	119.288	-9.2236	1.225e-13	CSS0037902	0	92.512	-8.8479	1.5853e-12
CSS0048959	0	179.951	-9.9953	4.8616e-16	CSS0031238	0.653116	429.731	-9.2945	1.8061e-18	CSS0032671	199.239	0	10.203	1.069e-16	CSS0008392	0	176.775	-9.9265	8.5966e-16	CSS0023801	0	118.125	-9.21	1.4157e-13	CSS0016711	0	92.3348	-8.8424	1.572e-12
CSS0010761	0	179.197	-9.9894	5.0601e-16	CSS0050442	1.35968	858.443	-9.2933	4.7335e-36	CSS0028259	198.145	0	10.196	1.1867e-16	CSS0007092	0	175.518	-9.9193	9.0017e-16	CSS0028395	0	117.518	-9.2025	1.4429e-13	CSS0038497	0	91.7577	-8.8357	1.6912e-12
CSS0026175	0.335575	346.404	-9.9788	3.7366e-16	CSS0048306	0	118.655	-9.2846	8.8828e-14	CSS0005142	191.874	0	10.148	1.6409e-16	CSS0020580	0.302479	341.18	-9.9158	5.8701e-16	CSS0031340	0	111.838	-9.1303	2.4e-13	CSS0007917	0	91.7107	-8.8351	1.7099e-12
CSS0043125	0	177.078	-9.9723	5.818e-16	CSS0024455	0	113.942	-9.2268	1.4984e-13	CSS0020872	189.756	0	10.132	1.9143e-16	CSS0010761	0	174.666	-9.9081	1.021e-15	CSS0029998	1.16019	606.235	-9.128	2.5971e-26	CSS0002716	0.372427	176.706	-8.8181	9.7595e-13
CSS0042910	0	172.665	-9.9347	7.6315e-16	CSS0028395	0	112.715	-9.2103	1.4973e-13	CSS0040869	188.007	0	10.119	2.0147e-16	CSS0042221	0	174.546	-9.9078	9.5292e-16	CSS0024455	0	111.365	-9.1246	2.553e-13	CSS0001540	0	89.9145	-8.8058	2.0732e-12
CSS0049164	0	165.789	-9.8773	1.1765e-15	CSS0013187	0.362566	212.544	-9.1643	1.2367e-13	CSS0001707	187.971	0	10.117	2.0063e-16	CSS0043308	0	170.724	-9.8784	1.2583e-15	CSS0047590	0	110.359	-9.111	2.6879e-13	CSS0017276	0	88.6988	-8.7846	2.3801e-12
CSS0034571	0	158.321	-9.8094	1.9828e-15	CSS0009289	0	108.295	-9.1503	2.3922e-13	CSS0046935	353.586	0.317292	10.068	1.944e-16	CSS0015628	0	170.667	-9.8762	1.2072e-15	CSS0025851	0	109.201	-9.0964	2.9902e-13	CSS0024119	0.372427	171.963	-8.7779	1.2867e-12
CSS0023781	0	157.655	-9.8028	2.2439e-15	CSS0016501	0	106.779	-9.1284	4.0431e-13	CSS0049889	351.099	0.26813	10.059	2.0731e-16	CSS0030288	0.333811	331.402	-9.8759	8.799e-16	CSS0026343	0	107.511	-9.0715	3.7837e-13	CSS0030983	0	85.5226	-8.73	3.8851e-12
CSS0004355	0.696456	560.479	-9.7872	1.6654e-20	CSS0009615	0	106.335	-9.1277	3.0025e-13	CSS0047901	179.592	0	10.052	3.2275e-16	CSS0035286	0	168.846	-9.8619	1.3965e-15	CSS0009615	0	105.59	-9.0478	4.2225e-13	CSS0001686	0	84.5321	-8.7168	3.6178e-12
CSS0046671	0.269517	300.283	-9.7727	1.6375e-15	CSS0032612	0	106.05	-9.1232	2.7783e-13	CSS0030455	179.369	0	10.051	3.4137e-16	CSS0025188	0.352361	327.234	-9.8545	9.4625e-16	CSS0004400	0.333114	205.063	-9.0423	2.5329e-13	CSS0019796	0	84.408	-8.7115	3.9752e-12
CSS0041788	0.269517	297.601	-9.7583	1.7858e-15	CSS0008206	0	105.592	-9.1135	3.1604e-13	CSS0005107	177.001	0	10.032	3.7928e-16	CSS0022855	0.686171	606.582	-9.8527	9.3799e-21	CSS0022507	0.666227	372.996	-9.0127	2.2083e-17	CSS0010043	0.372427	163.525	-8.7063	2.0187e-12
CSS0035878	0	151.285	-9.7436	3.3418e-15	CSS0031031	0	104.71	-9.1043	3.149e-13	CSS0040334	174.348	0	10.011	4.7288e-16	CSS0031026	0	166.453	-9.841	1.8741e-15	CSS0026138	0.666227	369.547	-9.0002	2.3117e-17	CSS0044620	0	81.5716	-8.6643	5.3951e-12
CSS0035286	0	149.771	-9.7287	3.7287e-15	CSS0047871	0	104.521	-9.1043	3.4579e-13	CSS0049164	172.765	0	9.9973	4.9437e-16	CSS0021108	0	165.605	-9.8367	1.8335e-15	CSS0009289	0	101.826	-8.9936	6.7098e-13	CSS0050474	0.417729	158.847	-8.6633	2.8293e-12
CSS0036191	0	147.59	-9.709	4.6393e-15	CSS0031026	0.389289	199.368	-9.0694	2.3362e-13	CSS0049343	172.057	0	9.9895	5.5426e-16	CSS0034571	0	165.526	-9.8303	1.7415e-15	CSS0000932	0	101.384	-8.9891	6.3017e-13	CSS0018675	0	80.2378	-8.641	5.9561e-12
CSS0045975	0	146.474	-9.6969	4.5467e-15	CSS0016884	0	101.603	-9.0606	4.5554e-13	CSS0015915	2157.94	2.13659	9.9815	6.4031e-72	CSS0020872	0	161.088	-9.7965	2.815e-15	CSS0016884	0	100.503	-8.9758	7.1616e-13	CSS0034900	0	79.8043	-8.6336	6.2946e-12
CSS0043083	0	145.789	-9.6922	4.9754e-15	CSS0027449	0	101.108	-9.0541	4.4912e-13	CSS0044782	167.136	0	9.9509	8.5452e-16	CSS0004049	0.352361	312.981	-9.7908	1.4766e-15	CSS0046227	0.719845	363.222	-8.9751	2.9183e-17	CSS0016501	0	77.2514	-8.5863	8.575e-12
CSS0048941	0	144.53	-9.6795	5.0783e-15	CSS0028136	0	100.829	-9.0468	5.0201e-13	CSS0023781	164.283	0	9.9227	9.5209e-16	CSS0036573	0	157.761	-9.7634	2.7528e-15	CSS0027449	0	99.5051	-8.9608	7.9284e-13	CSS0024517	0	77.1933	-8.5854	8.5852e-12
CSS0049728	0.360881	277.576	-9.6591	3.6126e-15	CSS0040721	0.871651	541.256	-9.0437	9.6239e-26	CSS0033957	158.947	0	9.8762	1.2011e-15	CSS0028259	0	157.161	-9.755	3.1013e-15	CSS0000800	0	98.5965	-8.9475	8.386e-13	CSS0016001	0	77.0807	-8.5816	8.8201e-12
CSS0046462	0.335575	269.817	-9.6177	4.8991e-15	CSS0023323	0	98.9159	-9.0228	7.7737e-13	CSS0035286	156.065	0	9.8485	1.588e-15	CSS0049343	0	155.895	-9.7494	3.3132e-15	CSS0015230	0	98.3448	-8.9453	8.5785e-13	CSS0001239	0.417729	149.6	-8.5776	4.6471e-12
CSS0031026	0.360881	268.273	-9.6105	5.5489e-15	CSS0021956	0.970389	525.386	-8.9991	1.7191e-25	CSS0039320	155.414	0	9.8444	1.5894e-15	CSS0049973	0	156.103	-9.7486	3.0708e-15	CSS0012281	0.367297	190.977	-8.9405	5.5446e-13	CSS0045112	0	76.4774	-8.5723	9.4994e-12
CSS0050428	0.671151	489.996	-9.5928	1.0497e-19	CSS0007205	0	97.4914	-8.9985	7.2257e-13	CSS0033575	155.466	0	9.8434	1.6447e-15	CSS0042910	0	152.284	-9.7143	4.151e-15	CSS0006201	0	95.5803	-8.905	1.2059e-12	CSS0034325	0	75.3457	-8.5476	1.1844e-11
CSS0025851	0.360881	265.251	-9.5921	6.2224e-15	CSS0021890	0.389289	188.306	-8.9894	4.0577e-13	CSS0036191	153.792	0	9.8289	1.9831e-15	CSS0003061	0	151.67	-9.7074	4.1299e-15	CSS0001041	0	94.2839	-8.8848	1.4329e-12	CSS0038190	0.372427	145.829	-8.5415	6.4497e-12
CSS0039905	0	134.322	-9.5729	1.1114e-14	CSS0044260	0	96.4085	-8.9861	7.3988e-13	CSS0043083	151.921	0	9.8121	2.1264e-15	CSS0011024	0.704721	541.933	-9.6881	4.3787e-20	CSS0016681	0	90.3415	-8.8224	1.9535e-12	CSS0046918	0	74.6203	-8.535	1.211e-11
CSS0019463	0	133.347	-9.5616	1.2266e-14	CSS0037663	0.362566	186.026	-8.9684	4.8931e-13	CSS0045671	149.109	0	9.783	2.5694e-15	CSS0047657	0	149.269	-9.6858	5.1066e-15	CSS0016531	0	88.9416	-8.7996	2.2922e-12	CSS0006308	0	73.6135	-8.5168	1.3516e-11
CSS0024015	0	132.238	-9.549	1.3858e-14	CSS0034325	0	95.2098	-8.9679	8.2156e-13	CSS0050176	801.469	0.944735	9.7753	3.9786e-30	CSS0017366	0.333811	282.977	-9.6476	4.6821e-15	CSS0033233	0.386732	169.803	-8.7721	1.72e-12	CSS0033452	1.10111	395.655	-8.5089	7.9883e-23
CSS0022084	0.335575	255.012	-9.5363	8.5393e-15	CSS0042586	0	95.3009	-8.9674	8.3635e-13	CSS0023704	141.945	0	9.7127	4.0883e-15	CSS0049164	0	145.407	-9.6443	7.0016e-15	CSS0042106	0	87.0769	-8.7692	3.058e-12	CSS0004828	0	73.0136	-8.506	1.6085e-11
CSS0034700	0	130.745	-9.5344	1.4381e-14	CSS0037924	0.29055	184.773	-8.9633	4.996e-13	CSS0022747	140.318	0	9.695	5.2626e-15	CSS0033610	0	143.197	-9.6253	7.9041e-15	CSS0010761	0	86.7306	-8.7644	2.9902e-12	CSS0013389	0	73.0014	-8.5027	1.5214e-11
CSS0003860	0	130.283	-9.5287	1.5116e-14	CSS0028310	0.389289	184.936	-8.9621	4.8456e-13	CSS0005056	140.161	0	9.6944	4.8697e-15	CSS0023781	0	141.97	-9.6112	8.435e-15	CSS0030983	0	86.2128	-8.7523	3.7902e-12	CSS0023462	0	71.5135	-8.474	1.7902e-11
CSS0027471	0	128.172	-9.5061	1.8251e-14	CSS0037902	0	94.5164	-8.9576	8.8416e-13	CSS0039905	139.973	0	9.6929	4.8057e-15	CSS0021037	0	140.017	-9.5892	1.012e-14	CSS0033338	0	85.7392	-8.7455	3.7426e-12	CSS0044542	3.569	1283.56	-8.4714	1.7246e-73
CSS0037117	0	125.638	-9.4768	2.5115e-14	CSS0047590	0	93.645	-8.9405	1.1126e-12	CSS0019463	138.95	0	9.6814	5.3062e-15	CSS0048941	0	139.46	-9.5828	1.1188e-14	CSS0001686	0	85.2033	-8.7388	3.5219e-12	CSS0025382	0.310959	137.894	-8.4617	1.0269e-11
CSS0009289	0	125.432	-9.4733	2.3275e-14	CSS0050336	0	93.2323	-8.9388	1.0676e-12	CSS0002148	138.063	0	9.6718	5.9613e-15	CSS0050302	0	138.467	-9.5774	1.1024e-14	CSS0022213	0.333114	166.154	-8.7384	1.8718e-12	CSS0000567	0	69.1399	-8.4252	2.5066e-11
CSS0045720	0.360881	240.319	-9.4503	1.5878e-14	CSS0027420	0	91.6986	-8.9139	1.2059e-12	CSS0018071	137.752	0	9.6686	6.4851e-15	CSS0022047	0	138.613	-9.5772	1.0614e-14	CSS0027420	0	82.8592	-8.6975	4.8505e-12	CSS0040928	0.372427	133.681	-8.4165	1.3224e-11
CSS0012229	0	121.626	-9.4306	3.1434e-14	CSS0016531	0	90.8132	-8.8954	1.7339e-12	CSS0034700	136.244	0	9.6543	6.231e-15	CSS0024788	0	134.756	-9.5364	1.4269e-14	CSS0032166	0	82.1724	-8.6875	5.3004e-12	CSS0022378	0.790155	245.488	-8.4055	3.1106e-15
CSS0025381	0	119.801	-9.409	3.9037e-14	CSS0049728	0.389289	167.585	-8.8216	1.188e-12	CSS0003860	135.76	0	9.6486	6.5502e-15	CSS0032377	0	133.666	-9.5249	1.5528e-14	CSS0044620	0	82.2169	-8.6863	5.2558e-12	CSS0024807	0.310959	130.289	-8.3773	1.6561e-11
CSS0047821	0.87461	633.438	-9.3795	8.8941e-28	CSS0017477	5.50506	2628.7	-8.8204	1.4503e-134	CSS0042483	132.948	0	9.6183	8.5716e-15	CSS0032579	0	133.117	-9.5167	1.6925e-14	CSS0015038	0	81.2934	-8.672	5.8001e-12	CSS0012212	0	65.8051	-8.3563	4.1255e-11
CSS0010034	0	116.578	-9.3701	5.0827e-14	CSS0039799	0	84.5801	-8.7988	2.789e-12	CSS0016358	132.587	0	9.6144	8.5802e-15	CSS0020716	0	132.217	-9.5086	1.7621e-14	CSS0012229	0	80.9205	-8.6637	6.0032e-12	CSS0013819	0	65.5128	-8.3487	4.1253e-11
CSS0027420	0	116	-9.3618	5.6713e-14	CSS0038257	0	84.1277	-8.7908	3.8383e-12	CSS0035326	131.668	0	9.6049	8.9603e-15	CSS0042944	0	131.437	-9.4971	2.0175e-14	CSS0018675	0	80.8791	-8.6631	5.798e-12	CSS0021978	0	64.7388	-8.3287	4.9702e-11
CSS0025902	0	114.009	-9.3367	5.9899e-14	CSS0032166	0	83.5954	-8.7772	3.1595e-12	CSS0046238	130.99	0	9.5965	9.6487e-15	CSS0040538	0.302479	254.31	-9.49	1.2014e-14	CSS0013883	0	80.3937	-8.655	6.2042e-12	CSS0044880	0	63.9657	-8.312	5.3499e-11
CSS0032377	0	111.874	-9.3096	7.4334e-14	CSS0023830	0	82.6451	-8.7599	3.897e-12	CSS0020716	130.599	0	9.5947	1.0687e-14	CSS0049713	0.704721	465.916	-9.4714	3.3364e-19	CSS0041397	0	79.5739	-8.6389	7.8891e-12	CSS0025626	0.310959	124.003	-8.3058	2.6395e-11
CSS0020017	0.335575	211.73	-9.2668	5.6723e-14	CSS0013389	0	81.1277	-8.7377	4.0441e-12	CSS0039479	468.696	0.53626	9.5864	1.1846e-19	CSS0022084	0.333811	247.365	-9.4487	1.6424e-14	CSS0041920	0	79.5887	-8.6382	7.251e-12	CSS0035601	0.310959	123.793	-8.3058	3.3391e-11
CSS0045906	0	108.523	-9.2646	1.0851e-13	CSS0026242	0	81.201	-8.7368	3.9817e-12	CSS0031021	129.244	0	9.5794	1.2655e-14	CSS0036191	0	126.512	-9.4461	2.8704e-14	CSS0004826	0.386732	152.547	-8.6165	4.0272e-12	CSS0014787	0	63.5319	-8.3039	5.7002e-11
CSS0049640	0	108.379	-9.2631	1.1093e-13	CSS0041920	0	80.8154	-8.7331	4.355e-12	CSS0000043	245.815	0.338303	9.5442	8.2962e-15	CSS0025902	0	125.475	-9.4312	3.1877e-14	CSS0016501	0	77.869	-8.6084	8.376e-12	CSS0025809	0	63.3842	-8.3	5.7682e-11
CSS0032579	0	107.948	-9.2566	1.1178e-13	CSS0012229	0	80.198	-8.7228	4.9534e-12	CSS0018405	125.177	0	9.5312	1.5849e-14	CSS0018405	0	122.377	-9.3962	3.9144e-14	CSS0016001	0	77.6974	-8.6038	8.6149e-12	CSS0017920	2.48767	810.922	-8.2906	1.242e-08
CSS0016681	1.05734	581.804	-9.2556	4.6397e-27	CSS0003151	0.29055	156.471	-8.7206	2.3155e-12	CSS0025381	124.846	0	9.529	1.7109e-14	CSS0034700	0	122.087	-9.3918	4.344e-14	CSS0016702	0	77.1911	-8.597	9.3606e-12	CSS0011406	0	62.9766	-8.2899	6.0963e-11
CSS0047375	0	107.676	-9.2514	1.4314e-13	CSS0012212	0	79.5296	-8.7031	5.7955e-12	CSS0032959	123.733	0	9.5137	1.8827e-14	CSS0043083	0	120.507	-9.3744	4.5933e-14	CSS0034325	0	75.9482	-8.5697	1.1573e-11	CSS0009818	0	61.3784	-8.2545	8.0474e-11
CSS0003804	0.721762	383.681	-9.2403	2.7283e-18	CSS0001879	0	78.6786	-8.6943	5.7031e-12	CSS0026816	240.658	0.338303	9.5134	1.0741e-14	CSS0025381	0	119.678	-9.3627	5.1197e-14	CSS0028136	0	74.9537	-8.551	1.2884e-11	CSS0042660	0	61.0494	-8.249	9.7373e-11
CSS0020566	0	106.455	-9.2368	1.2253e-13	CSS0029124	0	77.4288	-8.6688	8.8636e-12	CSS0008371	237.256	0.26813	9.4936	1.4691e-14	CSS0013246	0	118.436	-9.3546	6.8255e-14	CSS0021890	0.386732	145.278	-8.5446	6.6976e-12	CSS0023801	0.372427	117.188	-8.2261	4.3765e-11
CSS0017164	0.360881	206.4	-9.2302	7.1656e-14	CSS0043235	0	76.0983	-8.6461	8.5205e-12	CSS0010034	121.484	0	9.4901	2.2432e-14	CSS0022238	0.302479	227.738	-9.3329	3.5957e-14	CSS0013389	0	73.5863	-8.5249	1.4887e-11	CSS0045271	0	58.4179	-8.1854	1.366e-10
CSS0049973	0.269517	199.268	-9.1804	9.9348e-14	CSS0045172	0	75.2855	-8.633	1.0419e-11	CSS0041921	121.11	0	9.484	0.00013279	CSS0024015	0	115.647	-9.318	7.3549e-14	CSS0022855	0.754029	265.75	-8.5243	1.3891e-15	CSS0044867	0	58.4005	-8.1851	1.3569e-10
CSS0023153	0	101.386	-9.1662	2.0332e-13	CSS0023462	0	74.5314	-8.6131	9.2114e-12	CSS0022669	120.323	0	9.4738	2.3932e-14	CSS0005257	0.352361	219.411	-9.2766	5.3272e-14	CSS0035939	0	73.3967	-8.5238	1.5597e-11	CSS0033980	0	58.0709	-8.1746	1.2926e-10
CSS0017011	0.335575	194.466	-9.1452	1.2563e-13	CSS0041661	0	74.2759	-8.6092	9.7379e-12	CSS0035233	120.042	0	9.4702	2.499e-14	CSS0004400	0.302479	219.459	-9.276	5.3827e-14	CSS0019034	0	72.9439	-8.5134	1.6294e-11	CSS0039555	0	56.9079	-8.1439	1.7272e-10
CSS0017366	0.671151	359.086	-9.1444	6.3336e-18	CSS0043099	1.14114	396.807	-8.5911	3.3149e-23	CSS0021108	233.344	0.26813	9.4691	1.3977e-14	CSS0009987	0.302479	218.106	-9.2696	5.5406e-14	CSS0023462	0	72.0856	-8.4961	1.7494e-11	CSS0037455	0	56.864	-8.143	1.5562e-10
CSS0050302	0	98.5112	-9.1242	3.0181e-13	CSS0034900	0	72.6105	-8.5778	1.3304e-11	CSS0017639	229.318	0.338303	9.4437	1.716e-14	CSS0036801	0.957318	600.55	-9.2547	5.7968e-27	CSS0025382	0.367297	138.991	-8.4837	9.9589e-12	CSS0013144	0	56.5142	-8.1343	1.643e-10
CSS0020535	0	97.9557	-9.1176	2.8007e-13	CSS0020277	0	72.2841	-8.5714	1.277e-11	CSS0002715	117.749	0	9.4428	2.9833e-14	CSS0008522	0	109.186	-9.2331	1.261e-13	CSS0020580	0.333114	138.136	-8.4726	1.0493e-11	CSS0019059	0	56.5135	-8.1329	1.7475e-10
CSS0050190	0.360881	189.085	-9.1036	1.8681e-13	CSS0042036	0	72.1801	-8.5661	1.2678e-11	CSS0032377	116.583	0	9.4296	3.2976e-14	CSS0014492	0	108.411	-9.2233	1.4221e-13	CSS0008206	0	70.9283	-8.4726	2.069e-11	CSS0008266	0	56.0892	-8.1226	1.8609e-10
CSS0039660	0	96.5746	-9.0961	3.3625e-13	CSS0048475	0.362566	133.683	-8.4932	9.875e-12	CSS0003032	115.746	0	9.4178	4.2215e-14	CSS0012229	0	108.44	-9.2205	1.5391e-13	CSS0025921	0	70.6945	-8.4687	2.0969e-11	CSS0013094	4.33364	1308.6	-8.1222	4.8718e-87
CSS0004905	0	96.2817	-9.0916	3.6353e-13	CSS0037063	2.54045	981.755	-8.4882	6.1922e-59	CSS0048358	113.689	0	9.3934	4.1791e-14	CSS0030424	0	108.485	-9.2191	1.6172e-13	CSS0040721	1.49331	509.968	-8.4641	8.4988e-30	CSS0013470	0	55.6585	-8.1097	2.4341e-10
CSS0028400	0	95.9125	-9.0871	4.2013e-13	CSS0001686	0	67.3911	-8.4716	2.899e-11	CSS0050167	407.801	0.606433	9.3853	7.3031e-19	CSS0035588	0	104.985	-9.1746	1.9195e-13	CSS0036978	2.52215	867.877	-8.4239	6.5184e-51	CSS0049210	0	55.518	-8.1091	1.9912e-10
CSS0022855	1.14413	689.099	-9.0865	2.1113e-34	CSS0005029	0	66.5909	-8.4481	2.9123e-11	CSS0049640	112.932	0	9.383	4.9458e-14	CSS0008617	0	103.977	-9.1642	2.0757e-13	CSS0015515	0	68.3533	-8.4209	2.9535e-11	CSS0044370	0	55.0086	-8.0981	2.2228e-10
CSS0022213	0	95.8546	-9.0854	3.6033e-13	CSS0029470	0	66.0689	-8.4401	2.8921e-11	CSS0047375	112.194	0	9.3711	6.4328e-14	CSS0016569	0.654839	374.1	-9.1541	6.1421e-18	CSS0039165	0	68.2083	-8.4173	2.9382e-11	CSS0014429	0	54.7371	-8.0919	2.7123e-10
CSS0030182	0	95.0243	-9.0744	3.9263e-13	CSS0017005	0	65.6531	-8.4265	3.6092e-11	CSS0042944	110.948	0	9.356	5.8903e-14	CSS0027420	0	103.563	-9.1539	2.5153e-13	CSS0042098	3.00137	987.189	-8.4165	6.001e-58	CSS0042339	0	54.715	-8.0862	2.3358e-10
CSS0008617	0	93.888	-9.0552	4.5205e-13	CSS0046723	0	65.3882	-8.4241	3.235e-11	CSS0041316	110.159	0	9.3478	5.7949e-14	CSS0001582	0	103.099	-9.1483	2.3599e-13	CSS0016132	0	67.9389	-8.4125	3.1862e-11	CSS0005448	0.790155	196.405	-8.0829	4.2872e-14
CSS0028136	0	93.5086	-9.0494	4.6504e-13	CSS0025851	0.389289	126.62	-8.4193	1.766e-11	CSS0008522	109.282	0	9.3376	6.898e-14	CSS0020535	0	102.814	-9.148	2.5368e-13	CSS0000360	2.62938	859.205	-8.4087	8.7278e-51	CSS0041439	0	54.535	-8.0798	2.9324e-10
CSS0024455	0	93.3682	-9.0488	4.6534e-13	CSS0016028	0.362566	125.165	-8.4008	1.7666e-11	CSS0005550	109.105	0	9.3329	6.5026e-14	CSS0017011	0.333811	200.134	-9.1439	1.3024e-13	CSS0023830	0	67.637	-8.4059	4.0237e-11	CSS0046157	1.48971	383.313	-8.0491	6.4665e-27
CSS0015628	0	93.2256	-9.0481	5.1581e-13	CSS0019034	0	63.9998	-8.3923	4.0375e-11	CSS0020875	107.577	0	9.3138	7.544e-14	CSS0049640	0	102.067	-9.1346	2.5e-13	CSS0029782	0.734594	242.481	-8.3911	4.0312e-15	CSS0005900	0.621917	189.866	-8.0386	6.7564e-14
CSS0008392	0	93.3059	-9.047	4.6957e-13	CSS0022238	0.751855	230.204	-8.3921	4.3007e-15	CSS0027668	106.231	0	9.2944	8.9049e-14	CSS0020566	0	98.9011	-9.0916	3.4575e-13	CSS0009902	0.333114	129.719	-8.3812	1.8514e-11	CSS0012281	0.744853	189.481	-8.0322	7.8776e-14
CSS0050442	1.2608	670.978	-9.0469	3.9782e-34	CSS0019531	1.59678	573.981	-8.3916	3.01e-36	CSS0042709	104.881	0	9.2748	1.06e-13	CSS0010034	0	98.0087	-9.0821	4.363e-13	CSS0012212	0	66.3287	-8.3784	4.0463e-11	CSS0045172	0	52.4142	-8.0265	3.9269e-10
CSS0030424	0	92.7602	-9.0411	5.882e-13	CSS0010761	0	62.6997	-8.3643	5.4843e-11	CSS0039353	202.189	0.317292	9.2621	5.9201e-14	CSS0006816	0	98.0589	-9.0778	3.7292e-13	CSS0037610	0.386732	129.426	-8.3779	1.8793e-11	CSS0031721	0	52.2281	-8.0194	3.515e-10
CSS0024733	1.00673	500.398	-9.0376	9.8044e-26	CSS0032881	1.45842	449.474	-8.3587	5.4068e-29	CSS0022970	200.3	0.338303	9.2487	6.4583e-14	CSS0030182	0	97.0459	-9.0697	6.8698e-13	CSS0006435	1.88004	592.893	-8.3589	4.4559e-36	CSS0042767	0	52.0018	-8.0171	3.9316e-10
CSS0001707	0.269517	180.389	-9.0358	2.683e-13	CSS0013470	0	62.2988	-8.3551	5.4154e-11	CSS0000330	101.808	0	9.2345	1.3244e-13	CSS0047156	0	94.4224	-9.018	6.9484e-13	CSS0046723	0	65.3462	-8.3536	4.7706e-11	CSS0034623	0	51.879	-8.0114	3.6627e-10
CSS0003961	0	92.1835	-9.0298	5.1969e-13	CSS0004960	0.29055	119.374	-8.3306	2.7302e-11	CSS0037442	101.369	0	9.2295	1.5417e-13	CSS0039905	0	92.6562	-8.9954	6.6214e-13	CSS0021978	0	65.2575	-8.3509	4.8749e-11	CSS0013583	0.310959	100.274	-8.0023	1.7861e-10
CSS0032612	0	91.5748	-9.0191	7.0398e-13	CSS0003038	0	61.2464	-8.326	7.2531e-11	CSS0039660	100.633	0	9.216	1.5211e-13	CSS0041219	0	92.3989	-8.991	7.1905e-13	CSS0001879	0	62.7415	-8.2969	6.5804e-11	CSS0008587	0	51.109	-7.9908	4.2627e-10
CSS0025972	0	91.0549	-9.0135	6.1545e-13	CSS0022748	0	60.5239	-8.3132	7.5829e-11	CSS0004905	100.33	0	9.2115	1.6453e-13	CSS0046710	0	92.1548	-8.9901	7.0249e-13	CSS0018084	0	62.558	-8.2933	8.1626e-11	CSS0039008	0	50.5112	-7.9708	5.417e-10
CSS0015346	0	89.6164	-8.9915	9.1239e-13	CSS0020117	0	60.5708	-8.3104	8.8375e-11	CSS0033610	194.87	0.338303	9.2097	8.7109e-14	CSS0043125	0.333811	179.566	-8.9855	3.9914e-13	CSS0039118	0	60.0806	-8.2354	1.009e-10	CSS0006041	0.728687	179.395	-7.9538	1.3045e-13
CSS0049133	0	89.297	-8.9844	7.1911e-13	CSS0003414	0	60.5601	-8.3098	8.0472e-11	CSS0020051	99.8443	0	9.2059	1.7125e-13	CSS0021737	0	90.414	-8.963	9.0114e-13	CSS0001046	3.56036	1085.24	-8.2324	9.6253e-69	CSS0016421	0.744853	178.929	-7.9494	1.2655e-13
CSS0042116	1.68774	802.349	-8.9827	7.1985e-42	CSS0012281	0.653116	216.673	-8.3076	9.6524e-15	CSS0030182	99.0211	0	9.1943	1.7781e-13	CSS0034659	1.66204	783.045	-8.8985	7.1709e-41	CSS0013187	0.734594	214.872	-8.2163	1.7033e-14	CSS0014269	0	48.8745	-7.9283	7.243e-10
CSS0013146	0	88.0865	-8.9642	8.7278e-13	CSS0044431	0	60.0338	-8.3046	7.7918e-11	CSS0015124	356.35	0.655595	9.1903	4.3733e-18	CSS0004233	0	86.6325	-8.898	1.4913e-12	CSS0012789	0.386732	112.117	-8.1714	6.603e-11	CSS0026787	0	47.5843	-7.8873	7.8993e-10
CSS0034973	0	87.0956	-8.9477	9.2561e-13	CSS0028791	0	59.121	-8.2797	8.778e-11	CSS0008617	97.833	0	9.1751	2.0483e-13	CSS0041397	0	85.2387	-8.8782	1.7297e-12	CSS0039555	0	57.3577	-8.1659	1.7049e-10	CSS0030379	0	47.2741	-7.8748	9.721e-10
CSS0005196	0	86.2611	-8.9344	1.0197e-12	CSS0016702	0	58.8021	-8.2708	1.0102e-10	CSS0015628	97.1522	0	9.1681	2.3426e-13	CSS0016358	0.302479	166.376	-8.8777	9.0003e-13	CSS0029124	0	56.7923	-8.1553	1.8413e-10	CSS0038277	0	46.9838	-7.869	1.0141e-09
CSS0037063	2.35431	1229.04	-8.9214	1.8432e-65	CSS0046227	0.871651	316.077	-8.2687	2.3592e-21	CSS0008392	97.2305	0	9.1669	2.1287e-13	CSS0018743	0	84.5099	-8.8674	1.952e-12	CSS0019059	0	56.9641	-8.155	1.7232e-10	CSS0027442	0	46.419	-7.8514	1.1968e-09
CSS0049343	0.269517	165.121	-8.9079	6.5714e-13	CSS0021978	0	58.0554	-8.2526	9.9096e-11	CSS0030424	96.67	0	9.1612	2.6778e-13	CSS0033904	0.352361	163.757	-8.8555	9.1373e-13	CSS0006090	0	56.6829	-8.1491	1.6953e-10	CSS0021798	0	45.8058	-7.8339	1.267e-09
CSS0006966	0	83.7955	-8.8904	1.5084e-12	CSS0016044	0.778577	208.002	-8.2434	1.5202e-14	CSS0040446	95.4093	0	9.1419	2.8336e-13	CSS0028128	0	83.7566	-8.8499	1.9309e-12	CSS0005029	0	56.1827	-8.1372	1.89e-10	CSS0038194	0	45.7273	-7.8269	1.2426e-09
CSS0049560	0	82.6909	-8.8739	1.6365e-12	CSS0016132	0	57.5925	-8.2417	1.0764e-10	CSS0025972	94.8887	0	9.1335	2.801e-13	CSS0039660	0	82.8478	-8.8385	2.3171e-12	CSS0037063	3.54092	1014.97	-8.1352	3.845e-67	CSS0042995	0	45.2482	-7.816	1.2983e-09
CSS0031474	0	81.6577	-8.8558	1.8787e-12	CSS0016905	0	57.5035	-8.2414	1.1217e-10	CSS0038087	184.708	0.338303	9.1321	1.5713e-13	CSS0003961	0	81.7152	-8.815	2.6319e-12	CSS0013470	0	56.1088	-8.132	2.4059e-10	CSS0015298	0	45.0941	-7.807	1.5918e-09
CSS0021737	0	80.3509	-8.8322	2.484e-12	CSS0044620	0	57.4041	-8.2392	1.1462e-10	CSS0025184	94.5022	0	9.1244	3.3222e-13	CSS0045344	0	81.0478	-8.8018	3.053e-12	CSS0031505	0	55.9756	-8.1289	2.2396e-10	CSS0015383	0	44.5221	-7.7933	1.6113e-09
CSS0035588	0	80.3434	-8.8309	2.2236e-12	CSS0035278	0.29055	111.74	-8.2332	5.5537e-11	CSS0034399	93.7487	0	9.1171	3.72e-13	CSS0017918	0	78.6162	-8.7556	3.6951e-12	CSS0042339	0	55.1527	-8.1083	2.3048e-10	CSS0001112	0.310959	86.4633	-7.7894	7.0822e-10
CSS0048512	0	80.1511	-8.8282	2.1152e-12	CSS0018675	0	57.2596	-8.2307	1.2558e-10	CSS0000216	92.4373	0	9.0933	3.7437e-13	CSS0040355	2.95317	1270.99	-8.7496	2.1362e-70	CSS0017366	0.367297	106.973	-8.1037	9.9786e-11	CSS0039135	0.417729	86.3803	-7.7869	6.33e-10
CSS0011096	0	79.9347	-8.8251	2.2709e-12	CSS0042339	0	56.7996	-8.2224	1.2929e-10	CSS0042910	179.924	0.26813	9.0928	1.8447e-13	CSS0029327	0	78.232	-8.7484	3.8953e-12	CSS0015439	0	54.8183	-8.0985	2.763e-10	CSS0042106	0.310959	86.3821	-7.7852	6.5245e-10
CSS0040679	0	79.4585	-8.8157	2.3294e-12	CSS0039165	0	56.6493	-8.2163	1.4256e-10	CSS0001364	1316.05	2.41186	9.0751	1.0226e-67	CSS0048475	1.01998	421.568	-8.7401	4.6605e-24	CSS0017005	0	54.6762	-8.0967	2.717e-10	CSS0024685	0	44.0318	-7.7768	1.7504e-09
CSS0027280	0.269517	154.234	-8.8105	1.1853e-12	CSS0048351	1.14114	305.67	-8.2155	3.2751e-21	CSS0044185	813.854	1.50915	9.0595	1.8761e-42	CSS0010455	0.352361	151.139	-8.7396	1.9089e-12	CSS0029470	0	54.5103	-8.0957	2.6983e-10	CSS0046664	0	44.0597	-7.7713	2.3286e-09
CSS0025324	0	78.8764	-8.806	2.5439e-12	CSS0044370	0	56.0973	-8.2048	1.4393e-10	CSS0005196	89.8889	0	9.0543	4.6545e-13	CSS0015038	0	77.4231	-8.7369	5.2029e-12	CSS0023153	0	54.4038	-8.0906	2.7949e-10	CSS0014937	0	43.4653	-7.7562	2.0156e-09
CSS0048670	0	78.905	-8.8051	2.4955e-12	CSS0021771	0	56.0905	-8.2034	1.4569e-10	CSS0049126	89.5426	0	9.0487	4.8339e-13	CSS0047375	0	77.1033	-8.7338	4.2074e-12	CSS0045172	0	52.8263	-8.0484	3.8712e-10	CSS0041705	0.310959	83.6883	-7.7372	1.057e-09
CSS0018341	0	78.2289	-8.7927	2.9436e-12	CSS0015346	0	55.9709	-8.1958	2.055e-10	CSS0033195	1917.11	3.54741	9.0335	3.036e-100	CSS0009289	0	76.5103	-8.7182	5.0543e-12	CSS0001775	0	52.6812	-8.0453	3.3444e-10	CSS0006990	1.95274	383.167	-7.7255	1.2978e-30
CSS0024331	0	77.0687	-8.7716	3.2415e-12	CSS0020535	0	55.2921	-8.1847	1.687e-10	CSS0021178	87.1822	0	9.0097	6.6213e-13	CSS0024455	0	76.3129	-8.7149	4.75e-12	CSS0031721	0	52.6458	-8.0415	3.4657e-10	CSS0031200	1.05581	229.035	-7.7231	1.0626e-18
CSS0024788	0.335575	149.491	-8.766	1.5951e-12	CSS0042098	3.66302	1085.67	-8.1726	1.5792e-74	CSS0029013	313.943	0.585422	9.0076	2.2409e-17	CSS0025821	0	76.2656	-8.7148	3.3801e-08	CSS0042767	0	52.4118	-8.039	3.8748e-10	CSS0014827	0	42.451	-7.7211	2.3359e-09
CSS0030288	1.03203	412.684	-8.7587	3.6727e-24	CSS0015439	0	54.5168	-8.1662	2.1454e-10	CSS0002608	86.2955	0	8.9955	7.2145e-13	CSS0017270	0.302479	147.679	-8.7105	2.5456e-12	CSS0001980	0	51.8289	-8.0185	4.12e-10	CSS0002327	0.621917	149.305	-7.6957	1.1957e-12
CSS0007914	0.539035	273.383	-8.7549	2.1764e-16	CSS0048136	0.362566	105.964	-8.1588	7.956e-11	CSS0029659	85.8811	0	8.9875	7.6579e-13	CSS0022669	0	75.9574	-8.7081	4.7875e-12	CSS0011454	0	51.7756	-8.0173	4.1843e-10	CSS0023267	0.372427	79.3851	-7.6644	1.47e-09
CSS0010241	0	75.4386	-8.7418	3.9671e-12	CSS0001980	0	54.3548	-8.1555	1.9392e-10	CSS0031474	85.0963	0	8.9758	8.6739e-13	CSS0003054	0	74.8843	-8.689	5.4388e-12	CSS0008587	0	51.518	-8.0129	4.2011e-10	CSS0040861	0	40.6126	-7.6574	3.2993e-09
CSS0008094	0.965974	404.673	-8.7322	5.7749e-24	CSS0020580	0.389289	104.557	-8.1423	9.3481e-11	CSS0034571	164.979	0.317292	8.9676	4.38e-13	CSS0021137	0	74.5213	-8.6836	6.0938e-12	CSS0041661	0	50.7426	-7.9888	4.9573e-10	CSS0031256	0	40.6701	-7.6574	3.8886e-09
CSS0037328	0.360881	145.952	-8.731	2.0178e-12	CSS0017011	0.362566	104.215	-8.1359	1.0203e-10	CSS0048443	84.572	0	8.9662	8.8217e-13	CSS0034399	0	73.5213	-8.6569	7.8096e-12	CSS0050121	0	50.7397	-7.9874	5.3184e-10	CSS0005666	0	39.5959	-7.6216	4.1283e-09
CSS0039099	0.605093	268.221	-8.7261	2.7778e-16	CSS0011246	0.29055	103.703	-8.1286	9.5857e-11	CSS0048512	83.5217	0	8.9481	9.7728e-13	CSS0048741	0	72.5593	-8.6435	7.5018e-12	CSS0048531	0.999341	273.724	-7.985	6.338e-20	CSS0013506	0.310959	76.9108	-7.6182	1.6277e-09
CSS0032689	0	73.6459	-8.7047	5.1428e-12	CSS0014937	0	52.5775	-8.1101	2.4964e-10	CSS0011096	83.3004	0	8.9451	1.0509e-12	CSS0005196	0	72.0375	-8.6289	8.749e-12	CSS0035588	0	49.686	-7.9577	6.151e-10	CSS0004304	0	39.5116	-7.6171	4.4942e-09
CSS0010747	0	72.7207	-8.69	6.4171e-12	CSS0018084	0	52.5048	-8.1084	2.5254e-10	CSS0025324	82.197	0	8.926	1.1782e-12	CSS0034973	0	70.9753	-8.6132	1.2873e-11	CSS0034295	0	49.6001	-7.9572	5.8725e-10	CSS0035991	0.372427	76.8435	-7.6142	1.7611e-09
CSS0032600	0	72.5049	-8.6826	6.3212e-12	CSS0001775	0	52.2705	-8.1032	3.0531e-10	CSS0011937	81.7372	0	8.9169	1.2342e-12	CSS0046755	0.938768	376.29	-8.5799	3.8377e-23	CSS0013764	0.666227	177.412	-7.9453	1.904e-13	CSS0042128	56.5627	11069.7	-7.6072	0
CSS0048741	0	72.2797	-8.679	6.2996e-12	CSS0034133	0	51.1603	-8.0731	3.335e-10	CSS0026525	81.6175	0	8.9139	1.2851e-12	CSS0023153	0	69.1033	-8.5739	1.1917e-11	CSS0023481	0	48.8158	-7.9335	6.8297e-10	CSS0042098	5.21078	979.362	-7.5947	5.1015e-81
CSS0010800	0	72.0881	-8.6746	6.8795e-12	CSS0024580	0	50.7814	-8.0577	4.2844e-10	CSS0032817	81.2686	0	8.9077	1.3293e-12	CSS0029998	1.05708	374.102	-8.5701	5.3458e-23	CSS0046555	0	48.3865	-7.9229	7.6629e-10	CSS0023338	0	38.7195	-7.5872	5.4054e-09
CSS0034793	0.360881	136.923	-8.6384	3.6581e-12	CSS0023153	0	50.6679	-8.0552	3.7156e-10	CSS0011638	156.577	0.338303	8.8925	7.0618e-13	CSS0034197	0	68.7992	-8.57	1.3859e-11	CSS0020117	0	48.2711	-7.9185	8.0478e-10	CSS0038722	0	38.4922	-7.5782	5.8295e-09
CSS0039372	0	70.0306	-8.6328	8.066e-12	CSS0021798	0	50.5041	-8.0545	3.835e-10	CSS0024331	80.3121	0	8.8915	1.5049e-12	CSS0000216	0	68.604	-8.5625	1.3437e-11	CSS0029400	0	48.2445	-7.9179	7.6932e-10	CSS0035022	0	38.2203	-7.5718	5.6672e-09
CSS0043287	0	69.1456	-8.6167	1.0127e-11	CSS0038194	0	50.2349	-8.045	3.8089e-10	CSS0002620	79.9099	0	8.8858	1.6042e-12	CSS0014673	0	68.7285	-8.5588	1.599e-11	CSS0012534	0.386732	93.9614	-7.9173	3.074e-10	CSS0013736	0	38.1533	-7.5676	5.7795e-09
CSS0034197	0	69.1551	-8.6154	9.5221e-12	CSS0030379	0	50.1682	-8.0393	5.9794e-10	CSS0036376	79.7523	0	8.8822	1.8284e-12	CSS0025324	0	68.0514	-8.5507	1.3803e-11	CSS0048390	1.47387	348.985	-7.9167	6.7924e-26	CSS0031641	0.310959	74.212	-7.5665	2.7843e-09
CSS0011024	1.7791	622.272	-8.6147	2.0634e-38	CSS0006047	0.581101	179.164	-8.0347	8.9764e-14	CSS0016232	79.1169	0	8.8704	1.708e-12	CSS0031069	0	67.984	-8.5454	1.567e-11	CSS0037902	0.386732	93.245	-7.9081	3.5001e-10	CSS0036507	0	37.9168	-7.5582	6.539e-09
CSS0030533	0	69.063	-8.6105	1.722e-11	CSS0042614	0	49.8573	-8.0327	4.206e-10	CSS0018469	153.513	0.317292	8.8644	8.5715e-13	CSS0046515	0	67.9107	-8.543	1.6329e-11	CSS0033523	0	47.7324	-7.9036	9.8812e-10	CSS0006295	0	37.2207	-7.5301	7.5988e-09
CSS0005856	0	68.7493	-8.6072	1.2366e-11	CSS0015230	0.29055	97.0475	-8.0322	1.7069e-10	CSS0032037	77.8965	0	8.8458	2.1388e-12	CSS0045092	0	67.3254	-8.534	1.554e-11	CSS0038497	0.333114	92.4843	-7.896	3.7118e-10	CSS0023275	0	36.7521	-7.5151	8.7106e-09
CSS0047156	0	68.6305	-8.6052	9.9569e-12	CSS0042767	0	49.8611	-8.0311	4.618e-10	CSS0016039	77.7915	0	8.8453	0.00065147	CSS0024733	0.9701	363.228	-8.5267	7.4854e-23	CSS0046710	0	47.327	-7.8888	1.0824e-09	CSS0039184	0	36.4687	-7.5038	8.709e-09
CSS0019502	0	66.8043	-8.5638	1.3533e-11	CSS0004304	0	49.4999	-8.0281	7.4732e-10	CSS0039099	279.515	0.676605	8.8394	1.0084e-16	CSS0027374	0	66.3416	-8.5164	2.0615e-11	CSS0041291	0	46.6639	-7.8718	1.1206e-09	CSS0027448	0	35.5841	-7.4662	1.2481e-08
CSS0023052	0	66.5573	-8.5595	1.3369e-11	CSS0006332	0.725132	178.366	-8.0207	1.2237e-13	CSS0013236	279.065	0.634585	8.8375	9.9788e-17	CSS0025972	0	66.4099	-8.5112	1.9887e-11	CSS0023323	0.333114	90.7202	-7.8695	4.8169e-10	CSS0034537	5.76441	956.99	-7.4609	1.2352e-83
CSS0042036	0	66.4182	-8.5572	1.3337e-11	CSS0047821	0.943667	265.776	-8.0186	4.4274e-20	CSS0032718	76.5588	0	8.8218	2.4568e-12	CSS0012534	0.352361	128.883	-8.5093	8.4867e-12	CSS0021050	0	46.6906	-7.8694	1.2231e-09	CSS0008071	0.744853	126.165	-7.4448	6.311e-12
CSS0029327	0	66.2128	-8.5536	1.4489e-11	CSS0039555	0	49.0868	-8.0157	5.4314e-10	CSS0005765	275.107	0.53626	8.8199	1.2608e-16	CSS0041525	0.302479	127.507	-8.4934	9.4536e-12	CSS0018341	1.50806	336.146	-7.8612	1.781e-25	CSS0023130	0	34.9985	-7.4442	1.2185e-08
CSS0021278	0	66.3621	-8.5533	1.5882e-11	CSS0041640	0.679839	175.26	-8.0009	1.1221e-13	CSS0001900	76.2297	0	8.8158	1.5994e-07	CSS0016028	0	65.2663	-8.488	2.2993e-11	CSS0038194	0	46.0928	-7.849	1.228e-09	CSS0039165	0.372427	67.6693	-7.4334	4.6983e-09
CSS0025719	0.630398	237.559	-8.5505	1.1957e-15	CSS0019059	0	48.5985	-7.994	5.4599e-10	CSS0019141	75.5481	0	8.8038	2.8977e-12	CSS0048670	0	63.9182	-8.4567	2.7221e-11	CSS0006332	0.666227	165.84	-7.8467	3.5229e-13	CSS0039710	0	34.6688	-7.4329	1.4543e-08
CSS0022238	0.696456	237.258	-8.5463	1.1339e-15	CSS0011658	0	48.2223	-7.985	5.7121e-10	CSS0048741	75.3221	0	8.799	2.9475e-12	CSS0035878	0.302479	123.641	-8.45	1.2416e-11	CSS0006816	0	45.9655	-7.8458	1.274e-09	CSS0043116	0	34.7256	-7.4306	1.4015e-08
CSS0045344	0	65.7665	-8.5443	1.6011e-11	CSS0025654	0	47.7434	-7.9715	7.044e-10	CSS0014275	75.173	0	8.7981	3.1214e-12	CSS0010800	0	63.4083	-8.4457	3.0604e-11	CSS0042995	0	45.6073	-7.8381	1.2826e-09	CSS0040779	0	34.6028	-7.4286	1.3631e-08
CSS0021137	0	65.6074	-8.5384	1.5378e-11	CSS0003061	1.16787	253.538	-7.9442	8.8316e-20	CSS0010800	75.1158	0	8.7945	3.2214e-12	CSS0004905	0	62.5581	-8.4317	3.2238e-11	CSS0015298	0	45.4506	-7.829	1.5748e-09	CSS0035528	0	34.5657	-7.423	1.6075e-08
CSS0036794	0	65.4056	-8.5364	1.7501e-11	CSS0038190	0.581101	165.368	-7.9185	2.449e-13	CSS0007523	74.7534	0	8.7889	3.0716e-12	CSS0003579	0	62.4503	-8.4309	3.86e-11	CSS0037117	1.08714	245.13	-7.8221	3.421e-19	CSS0006129	0	34.5	-7.4228	1.4504e-08
CSS0005193	0	65.3516	-8.534	1.5607e-11	CSS0039184	0	46.0464	-7.9181	8.7122e-10	CSS0010459	656.739	1.60033	8.7504	2.0401e-39	CSS0043287	0	61.6739	-8.4091	3.5591e-11	CSS0007205	0.999341	244.162	-7.8177	4.2658e-19	CSS0036625	1.14642	181.578	-7.3863	4.546e-17
CSS0016358	0.269517	127.239	-8.5327	7.3588e-12	CSS0032843	0	45.5072	-7.9024	1.0057e-09	CSS0034197	72.0661	0	8.7354	4.48e-12	CSS0001244	0.352361	119.765	-8.4083	1.7442e-11	CSS0015383	0	44.8732	-7.8153	1.5941e-09	CSS0046723	0.417729	64.8313	-7.3698	7.0854e-09
CSS0019034	0	65.1666	-8.5292	1.612e-11	CSS0013736	0	45.5576	-7.8984	1.1548e-09	CSS0030533	71.9563	0	8.7301	8.2458e-12	CSS0037063	3.21855	1107.42	-8.3992	1.2388e-71	CSS0028477	0.666227	161.199	-7.8042	5.1243e-13	CSS0004657	0	32.4551	-7.332	2.7102e-08
CSS0032667	0	64.9388	-8.5252	1.6746e-11	CSS0045880	0.389289	88.4346	-7.8973	3.8943e-10	CSS0002611	71.8066	0	8.7298	4.692e-12	CSS0016044	0.333811	118.558	-8.3905	1.8093e-11	CSS0032679	0.386732	86.4495	-7.7961	6.4037e-10	CSS0019455	0	32.037	-7.3141	3.5973e-08
CSS0030808	0	64.7817	-8.5208	1.7767e-11	CSS0033523	0	44.7055	-7.8777	1.1239e-09	CSS0045726	71.634	0	8.7241	5.2559e-12	CSS0007717	0	60.9319	-8.3892	4.2569e-11	CSS0027257	0	43.9617	-7.7841	1.8112e-09	CSS0011117	0.372427	62.1831	-7.3105	1.0569e-08
CSS0020716	0.360881	125.322	-8.5129	8.853e-12	CSS0043308	0	43.3516	-7.8265	1.8625e-09	CSS0020118	385.205	0.853552	8.7191	6.5287e-24	CSS0035281	0	59.1096	-8.3488	5.7646e-11	CSS0014937	0	43.8078	-7.7782	1.9939e-09	CSS0005082	0	31.8798	-7.3082	2.729e-08
CSS0008176	0	64.1132	-8.5058	2.4426e-11	CSS0037362	0	43.1931	-7.8256	1.5674e-09	CSS0043224	71.3175	0	8.7176	5.7575e-12	CSS0025914	0.352361	114.955	-8.3453	2.3825e-11	CSS0019966	0.734594	158.124	-7.7739	6.0681e-13	CSS0041627	0	31.9362	-7.3081	3.1772e-08
CSS0031021	0.335575	124.019	-8.4976	1.0212e-11	CSS0004657	0	42.4591	-7.7997	2.9338e-09	CSS0031885	137.271	0.317292	8.7042	2.512e-12	CSS0037249	0	58.6584	-8.3323	6.4222e-11	CSS0037362	0	42.9435	-7.751	2.3123e-09	CSS0050264	0	31.8995	-7.3068	3.3221e-08
CSS0028682	0	63.0321	-8.4799	2.3904e-11	CSS0008587	0	41.7457	-7.7796	2.1524e-09	CSS0050512	136.782	0.338303	8.6986	2.5503e-12	CSS0019225	0	57.2499	-8.3009	7.3294e-11	CSS0044764	0	43.0502	-7.7505	2.4395e-09	CSS0026620	0	31.1077	-7.2742	3.3659e-08
CSS0013141	0.269517	121.151	-8.4618	1.1389e-11	CSS0023338	0	41.5015	-7.7667	2.2923e-09	CSS0005578	251.337	0.676605	8.6855	3.5097e-16	CSS0035233	0.302479	110.917	-8.294	3.3354e-11	CSS0010633	0	42.828	-7.749	3.0302e-09	CSS0033233	1.25319	168.476	-7.2738	2.0462e-16
CSS0003579	0	62.1355	-8.4618	2.6179e-11	CSS0022855	1.23422	293.602	-7.7493	1.3234e-24	CSS0034412	69.5755	0	8.6831	6.452e-12	CSS0031801	0	56.9373	-8.2928	7.6846e-11	CSS0019225	0	42.8162	-7.7457	2.1747e-09	CSS0001691	1.24383	217.813	-7.2411	2.6305e-21
CSS0019225	0	62.2023	-8.459	4.3232e-11	CSS0010747	0	40.8989	-7.7439	3.266e-09	CSS0023052	69.3568	0	8.6795	6.3338e-12	CSS0011096	0	56.6489	-8.2829	1.0412e-10	CSS0014827	0	42.7926	-7.7433	2.313e-09	CSS0011074	0.790155	109.312	-7.236	2.9318e-11
CSS0032074	0	62.0466	-8.4571	3.4925e-11	CSS0036507	0	40.5254	-7.7385	2.9629e-09	CSS0045092	69.2233	0	8.6788	6.9146e-12	CSS0024331	0	56.4999	-8.2824	8.4382e-11	CSS0013869	0.333114	82.3559	-7.7291	1.1196e-09	CSS0000448	0	30.3527	-7.2351	4.6408e-08
CSS0025821	0	61.7109	-8.4513	2.0641e-07	CSS0023130	0	40.6484	-7.738	3.0961e-09	CSS0048839	69.0061	0	8.675	8.567e-12	CSS0000360	2.39232	714.667	-8.2812	6.5543e-49	CSS0020277	0.700411	150.707	-7.7047	1.0681e-12	CSS0008063	0	30.2016	-7.2291	4.6526e-08
CSS0006816	0.335575	119.932	-8.4477	1.2365e-11	CSS0001122	2.2499	507.421	-7.7276	3.4031e-42	CSS0029327	69.0011	0	8.6736	6.875e-12	CSS0007578	0	56.5201	-8.2794	8.7828e-11	CSS0036801	1.05296	225.018	-7.6999	1.4771e-18	CSS0048632	0	30.0526	-7.2232	4.554e-08
CSS0001391	0	61.4285	-8.4422	3.1775e-11	CSS0048632	0	39.8787	-7.7115	3.1516e-09	CSS0021278	69.1481	0	8.6731	7.5625e-12	CSS0019034	0	56.5201	-8.2794	8.7828e-11	CSS0034900	0.333114	80.441	-7.6939	1.1804e-09	CSS0008532	0	29.9196	-7.2203	5.5616e-08
CSS0009007	0.630398	219.234	-8.4341	3.3527e-15	CSS0015515	0.362566	76.6006	-7.6925	1.3209e-09	CSS0046976	68.7365	0	8.6677	7.3139e-12	CSS0034904	0	55.8329	-8.2651	9.2124e-11	CSS0019531	3.18837	669.4	-7.6871	1.6883e-53	CSS0010468	0.417729	58.1277	-7.2153	1.687e-08
CSS0046515	0	60.9132	-8.4309	3.6514e-11	CSS0044764	0	39.0276	-7.6799	4.6621e-09	CSS0029331	68.649	0	8.6647	9.2263e-12	CSS0010747	0	55.7749	-8.2626	1.0172e-10	CSS0034600	0	41.0019	-7.6833	3.2203e-09	CSS0028806	1.10111	158.742	-7.1932	3.83e-16
CSS0040180	0	60.5591	-8.421	4.0873e-11	CSS0017622	0	38.898	-7.6758	3.9607e-09	CSS0021137	68.3659	0	8.6584	7.3135e-12	CSS0029111	0.636289	200.494	-8.2583	1.4314e-14	CSS0040861	0	40.9368	-7.6795	3.2734e-09	CSS0036389	0	29.4214	-7.1929	5.4394e-08
CSS0045444	0.360881	117.281	-8.4152	1.5189e-11	CSS0035828	1.74082	350.266	-7.6747	8.6492e-30	CSS0049483	246.407	0.606433	8.657	5.0739e-16	CSS0020017	0.686171	196.293	-8.2263	2.141e-14	CSS0035828	1.87535	369.186	-7.6758	4.0971e-30	CSS0036758	0	29.2438	-7.1857	6.5345e-08
CSS0047871	0	60.0583	-8.4129	3.9201e-11	CSS0026138	1.94644	376.174	-7.6702	1.1729e-09	CSS0000363	68.1225	0	8.6558	8.6944e-12	CSS0010241	0	54.2901	-8.2258	1.1989e-10	CSS0000155	0.773463	147.717	-7.6755	1.4656e-12	CSS0047189	0	29.2687	-7.184	6.2661e-08
CSS0006201	0.630398	214.304	-8.4005	3.9694e-15	CSS0017366	0.725132	139.24	-7.6677	1.4454e-12	CSS0005193	68.1008	0	8.6539	7.4244e-12	CSS0009897	0.604957	196.159	-8.2248	1.7905e-14	CSS0038911	0	40.8481	-7.6752	3.8737e-09	CSS0037444	0	29.1942	-7.181	5.8996e-08
CSS0028301	0	58.8657	-8.3847	5.3879e-11	CSS0030879	3.12722	624.747	-7.663	4.5289e-53	CSS0048295	243.385	0.606433	8.6406	5.3379e-16	CSS0028301	0	54.1712	-8.2199	1.2475e-10	CSS0038190	0.773463	146.98	-7.6682	1.4376e-12	CSS0025411	4.53101	680.671	-7.1801	3.6024e-66
CSS0041920	0	58.4058	-8.3739	5.6132e-11	CSS0019225	0	38.6148	-7.6607	4.7823e-09	CSS0038118	66.9278	0	8.6277	9.8081e-12	CSS0046462	0.604957	195.391	-8.2188	1.8906e-14	CSS0032612	0.386732	79.0204	-7.6669	1.3853e-09	CSS0039232	0.372427	56.2172	-7.1662	2.4739e-08
CSS0009668	0	58.3695	-8.3699	4.707e-11	CSS0034295	0	38.4102	-7.6588	4.6918e-09	CSS0008176	66.8051	0	8.6257	1.1724e-11	CSS0042535	0	53.76	-8.2157	1.457e-10	CSS0017622	0	40.4573	-7.6637	3.9485e-09	CSS0006270	0	28.8917	-7.1635	7.6291e-08
CSS0041594	0	57.4435	-8.3481	5.4285e-11	CSS0007457	0	38.4655	-7.6583	4.4434e-09	CSS0004916	66.3048	0	8.6155	9.7332e-12	CSS0007854	0	53.8109	-8.214	1.367e-10	CSS0025654	0	40.484	-7.6625	3.8166e-09	CSS0008802	0	28.7522	-7.1629	7.1665e-08
CSS0047657	0	57.5062	-8.3476	5.8551e-11	CSS0006350	0	38.0413	-7.6452	4.8734e-09	CSS0022415	65.8429	0	8.6072	1.2776e-11	CSS0001879	0	54.0496	-8.2127	1.5394e-10	CSS0000178	0	40.0725	-7.6522	4.3032e-09	CSS0011960	0	28.7903	-7.1619	6.5266e-08
CSS0003054	0	57.3144	-8.3437	5.8412e-11	CSS0037206	0.362566	73.7777	-7.637	1.8271e-09	CSS0025821	64.3006	0	8.5711	1.3151e-07	CSS0041788	1.00143	289.253	-8.1974	4.8797e-21	CSS0004304	0	39.8299	-7.6394	4.4575e-09	CSS0031919	0	28.5912	-7.1536	7.4545e-08
CSS0011255	0	56.7925	-8.3315	6.2203e-11	CSS0001336	0	37.6937	-7.632	5.6084e-09	CSS0001391	64.0081	0	8.562	1.5277e-11	CSS0021278	0	52.9867	-8.1908	1.5332e-10	CSS0023338	0	39.0308	-7.6094	5.367e-09	CSS0010219	0	28.529	-7.1508	1.0553e-07
CSS0007909	0	56.6723	-8.3273	7.6022e-11	CSS0046555	0	37.8524	-7.6308	6.231e-09	CSS0047737	124.291	0.26813	8.5596	6.3434e-12	CSS0036520	0.654839	191.419	-8.1888	2.3813e-14	CSS0048351	1.86061	351.848	-7.6054	1.5647e-29	CSS0017917	0	28.2231	-7.1353	9.8443e-08
CSS0020369	1.62168	508.399	-8.325	1.1582e-35	CSS0028682	0	37.5239	-7.6226	6.0673e-09	CSS0030145	63.6675	0	8.5575	1.5448e-11	CSS0011937	0.302479	102.766	-8.1841	6.7915e-11	CSS0015206	1.42026	280.99	-7.6042	8.8732e-24	CSS0021956	2.84031	404.138	-7.1273	1.6536e-40
CSS0001879	0	56.463	-8.323	6.614e-11	CSS0025382	1.0877	197.744	-7.5877	5.7906e-18	CSS0030829	63.5519	0	8.5521	1.5895e-11	CSS0030829	0	52.7399	-8.1816	1.6441e-10	CSS0035530	0	38.6401	-7.5954	5.6286e-09	CSS0034901	0	28.0747	-7.1239	8.7643e-08
CSS0007854	0	56.291	-8.3195	6.7302e-11	CSS0000012	1.50371	263.407	-7.5863	1.2081e-23	CSS0046515	63.4755	0	8.5508	1.7605e-11	CSS0000800	0	52.5473	-8.1792	1.6483e-10	CSS0035022	0	38.5245	-7.5938	5.6264e-09	CSS0013670	3.90909	553.967	-7.1222	1.8672e-55
CSS0004233	0	56.0419	-8.3127	6.8798e-11	CSS0044515	0.362566	70.4637	-7.569	2.7909e-09	CSS0032859	685.954	1.77728	8.5505	4.9474e-45	CSS0049408	0	51.8768	-8.1578	2.1925e-10	CSS0013736	0	38.4565	-7.5897	5.7376e-09	CSS0004826	1.20788	151.343	-7.1201	7.5042e-16
CSS0049177	0	55.9674	-8.311	8.1915e-11	CSS0041397	1.91406	389.098	-7.567	1.494e-34	CSS0040180	63.1	0	8.5408	1.9742e-11	CSS0031474	0	51.8292	-8.1544	1.9724e-10	CSS0009451	0.333114	74.6694	-7.5867	2.2496e-09	CSS0048239	0.417729	54.2835	-7.1136	2.9598e-08
CSS0025655	0	55.9362	-8.3105	7.2551e-11	CSS0049713	0	35.9651	-7.5612	9.5469e-09	CSS0008717	62.3756	0	8.5274	1.781e-11	CSS0047130	0.302479	99.955	-8.1458	9.4304e-11	CSS0004319	0.734594	138.737	-7.5846	2.4661e-12	CSS0020113	0	27.252	-7.0803	1.2841e-07
CSS0005124	0	55.2436	-8.2926	8.3977e-11	CSS0015383	0	35.8997	-7.5565	8.6638e-09	CSS0009326	120.452	0.317292	8.5141	8.3415e-12	CSS0009666	0	51.3202	-8.141	2.1496e-10	CSS0020535	0	38.2612	-7.5817	6.0919e-09	CSS0001775	0.417729	52.2662	-7.0614	3.8063e-08
CSS0015026	1.72849	496.515	-8.2886	2.1749e-35	CSS0014698	0	35.766	-7.5564	9.757e-09	CSS0001776	61.5347	0	8.5066	2.0645e-11	CSS0008967	0.302479	99.4959	-8.1378	9.6199e-11	CSS0040488	1.06771	207.496	-7.5815	5.7615e-18	CSS0037790	0.417729	52.2662	-7.0614	3.8063e-08
CSS0027374	0.335575	107.047	-8.2858	4.2635e-11	CSS0036389	0	35.8393	-7.5544	8.7896e-09	CSS0035952	61.1997	0	8.5004	2.1465e-11	CSS0010410	0.352361	99.3927	-8.1361	9.3552e-11	CSS0039799	0.333114	74.2522	-7.5769	2.3271e-09	CSS0022472	0.728687	96.2299	-7.0542	1.1589e-10
CSS0020866	0.360881	106.692	-8.2812	4.0743e-11	CSS0010542	2.85772	573.152	-7.5432	2.7864e-51	CSS0025902	118.804	0.317292	8.4948	9.4593e-12	CSS0039400	0	50.8723	-8.131	2.2124e-10	CSS0008967	0.333114	73.9826	-7.5753	2.7464e-09	CSS0049779	0	26.1904	-7.0244	1.5056e-07
CSS0034904	0	54.3271	-8.2679	9.6624e-11	CSS0010468	0.29055	69.3136	-7.5419	4.1287e-09	CSS0009668	60.8228	0	8.4898	2.2762e-11	CSS0007988	0	50.6283	-8.1231	2.7332e-10	CSS0047130	0.333114	73.8674	-7.5706	2.6971e-09	CSS0050121	0.417729	50.3349	-7.0033	5.6092e-08
CSS0008522	0.360881	104.867	-8.2558	4.4937e-11	CSS0035528	0	35.424	-7.5407	9.1626e-09	CSS0005795	60.4777	0	8.4816	2.879e-11	CSS0019463	0.333811	97.9576	-8.1176	1.0349e-10	CSS0006350	0	37.7313	-7.563	7.4399e-09	CSS0028645	0.621917	90.8829	-6.9811	2.1291e-10
CSS0039799	0	53.8031	-8.2548	1.0962e-10	CSS0007613	2.78322	503.484	-7.5219	1.7067e-45	CSS0028644	651.335	1.77728	8.4759	3.4717e-44	CSS0028136	0	50.374	-8.1158	2.4415e-10	CSS0024396	0	37.6247	-7.5613	9.0475e-09	CSS0050394	0	25.1071	-6.9681	2.3324e-07
CSS0028579	0	53.6999	-8.2489	1.0842e-10	CSS0010426	0	34.6272	-7.5132	1.3984e-08	CSS0041594	59.86	0	8.4681	2.6338e-11	CSS0036245	0.333811	98.1868	-8.1147	1.1186e-10	CSS0005257	0.386732	73.2192	-7.5572	2.6671e-09	CSS0010770	0.310959	48.9773	-6.9661	6.4136e-08
CSS0040355	4.45354	1349.61	-8.2482	1.7634e-96	CSS0000448	0	34.5554	-7.5021	1.2506e-08	CSS0017164	215.078	0.634585	8.4603	2.4637e-15	CSS0017553	0	50.1988	-8.1081	2.6842e-10	CSS0021956	2.08648	407.349	-7.557	1.1684e-34	CSS0042899	0.417729	48.256	-6.9427	9.5683e-08
CSS0020082	0	53.2442	-8.2391	1.136e-10	CSS0040779	0	34.2162	-7.4926	1.2781e-08	CSS0038404	59.1415	0	8.4506	3.2075e-11	CSS0041920	0	49.8688	-8.104	2.6892e-10	CSS0021478	14.9311	2764.54	-7.5447	8.35e-230	CSS0032499	0	24.5793	-6.9339	2.4732e-07
CSS0007988	0	53.2372	-8.2371	1.1582e-10	CSS0050121	0	33.7074	-7.4702	1.4632e-08	CSS0007854	58.6608	0	8.4395	3.2797e-11	CSS0020082	0	49.9998	-8.1018	2.8812e-10	CSS0012019	0	36.7103	-7.5222	8.622e-09	CSS0016531	0.835457	88.2357	-6.9243	2.5208e-10
CSS0007578	0	52.9951	-8.2319	1.1816e-10	CSS0036774	0.581101	121.056	-7.4698	8.4315e-12	CSS0045564	58.6362	0	8.4391	3.3651e-11	CSS0008176	0	49.5518	-8.0915	3.1596e-10	CSS0013847	8.16899	1523.6	-7.5203	4.9934e-129	CSS0030530	0	23.8155	-6.89	3.2721e-07
CSS0028259	0.605093	190.139	-8.2305	1.8308e-14	CSS0033053	0	33.4837	-7.4621	1.596e-08	CSS0045226	58.5534	0	8.4374	3.4742e-11	CSS0046044	0	49.1534	-8.0797	3.189e-10	CSS0037352	0	36.426	-7.5165	1.2593e-08	CSS0041291	0.417729	46.2951	-6.888	1.0576e-07
CSS0004049	0.940668	284.296	-8.2232	3.1194e-21	CSS0043287	0	32.7176	-7.4299	1.9608e-08	CSS0047313	58.5044	0	8.4363	4.1766e-11	CSS0011482	0	48.958	-8.0752	3.1771e-10	CSS0017011	0.367297	70.4516	-7.5047	4.116e-09	CSS0010814	0	23.7954	-6.8858	3.5331e-07
CSS0001116	0	51.8254	-8.2018	2.3226e-10	CSS0024809	0	32.8245	-7.4288	1.8047e-08	CSS0004233	58.3999	0	8.4326	3.3533e-11	CSS0007688	0	48.5431	-8.0686	3.8021e-10	CSS0007713	4.05432	721.54	-7.5039	9.6059e-62	CSS0045379	0	23.6263	-6.8741	3.6523e-07
CSS0048531	0	51.3137	-8.1852	1.6757e-10	CSS0002123	0	32.9191	-7.4281	2.5641e-08	CSS0014831	629.996	1.67895	8.4291	1.2786e-43	CSS0032803	0	48.4975	-8.0658	3.6831e-10	CSS0041954	2.21315	392.968	-7.5027	3.1789e-34	CSS0024983	0.372427	45.8052	-6.8705	1.0939e-07
CSS0049996	0	51.1253	-8.1809	1.7707e-10	CSS0022507	4.63092	761.227	-7.4174	4.6886e-71	CSS0015907	112.359	0.26813	8.4153	1.6543e-11	CSS0012221	0	48.4661	-8.0633	3.567e-10	CSS0023885	0	35.9288	-7.4944	1.1271e-08	CSS0002535	0	23.3643	-6.8578	4.3822e-07
CSS0015599	0	50.9677	-8.1754	1.6867e-10	CSS0005296	0	32.571	-7.417	2.1769e-08	CSS0027374	111.561	0.338303	8.4059	2.0732e-11	CSS0049133	0.352361	94.3285	-8.0593	1.4049e-10	CSS0004526	0.367297	69.8096	-7.4875	3.9771e-09	CSS0008839	0	23.1653	-6.8474	3.9817e-07
CSS0014308	0	50.6108	-8.1654	1.9245e-10	CSS0024959	0	32.3367	-7.4086	2.0784e-08	CSS0032383	6010.14	17.8197	8.3985	1.5461e-29	CSS0003860	0.352361	93.7312	-8.0567	1.7479e-10	CSS0028270	0	35.8282	-7.4869	1.0689e-08	CSS0022872	0.310959	44.7892	-6.8357	1.6343e-07
CSS0046044	0	50.6257	-8.1637	1.9623e-10	CSS0016001	0.389289	62.827	-7.4074	7.0794e-09	CSS0020566	110.93	0.338303	8.3949	1.7954e-11	CSS0008193	0	48.0209	-8.054	4.3884e-10	CSS0003923	1.43969	258.004	-7.4831	7.88e-23	CSS0021424	0	22.9584	-6.8334	4.4085e-07
CSS0020277	0	49.7443	-8.1432	2.8528e-10	CSS0023885	0	32.2855	-7.4043	2.2715e-08	CSS0043753	110.834	0.26813	8.394	1.8075e-11	CSS0042116	2.61359	694.252	-8.0485	3.3284e-52	CSS0023130	0	35.2777	-7.4663	1.2094e-08	CSS0030879	1.90744	204.396	-6.8166	2.9484e-23
CSS0028644	2.24222	625.047	-8.137	3.0252e-47	CSS0042995	0	32.1473	-7.3964	2.3978e-08	CSS0034904	56.6117	0	8.3878	4.7305e-11	CSS0003151	0	47.9286	-8.0479	4.5503e-10	CSS0040779	0	34.8781	-7.4506	1.3533e-08	CSS0009617	0	22.6277	-6.8161	5.4635e-07
CSS0013236	1.05734	267.794	-8.135	9.0369e-21	CSS0034942	0	31.9889	-7.3956	2.3809e-08	CSS0030069	2346.26	6.96704	8.3859	4.2593e-163	CSS0025266	0	47.8335	-8.0462	4.652e-10	CSS0035528	0	34.8456	-7.4453	1.5976e-08	CSS0038139	1.25319	121.82	-6.8047	2.0977e-14
CSS0020992	0	49.3738	-8.1308	2.9086e-10	CSS0004783	0	31.8649	-7.3886	2.3202e-08	CSS0025301	611.001	1.8193	8.3836	4.8918e-43	CSS0034295	0	47.989	-8.0441	4.2472e-10	CSS0005296	0	34.6769	-7.4376	1.9534e-08	CSS0033201	0	22.5344	-6.8047	5.8464e-07
CSS0019977	0	49.3088	-8.1274	2.293e-10	CSS0025921	0.389289	62.2395	-7.3872	8.758e-09	CSS0006988	56.1635	0	8.3749	5.0711e-11	CSS0002333	0.333811	92.6235	-8.036	1.6916e-10	CSS0020791	0	34.5851	-7.4362	1.4508e-08	CSS0022006	0	22.4426	-6.8002	8.2117e-07
CSS0046755	1.4797	438.088	-8.1125	1.1005e-33	CSS0028098	0	31.51	-7.3754	2.7116e-08	CSS0039112	108.93	0.26813	8.3693	2.1745e-11	CSS0045444	0.352361	92.4912	-8.0325	1.661e-10	CSS0043287	0	34.4252	-7.4328	1.7077e-08	CSS0007696	0	22.2986	-6.792	5.455e-07
CSS0040721	0.808552	262.301	-8.1105	1.4374e-20	CSS0032400	0	31.5814	-7.3727	3.0276e-08	CSS0007988	55.4762	0	8.357	5.6797e-11	CSS0033020	0	47.3617	-8.0307	4.4585e-10	CSS0012458	0	34.4104	-7.4323	1.6225e-08	CSS0041932	1.16258	119.947	-6.7851	2.7515e-14
CSS0018498	0	48.7581	-8.1103	2.5813e-10	CSS0003048	0.725132	113.378	-7.3693	1.3503e-11	CSS0006709	55.3845	0	8.3551	5.727e-11	CSS0001116	0	47.4058	-8.0261	6.1613e-10	CSS0013670	3.26143	558.384	-7.425	9.0634e-50	CSS0024959	0	21.9877	-6.7718	6.1123e-07
CSS0004062	0	48.6599	-8.1101	2.8991e-10	CSS0035975	1.86628	282.068	-7.362	2.351e-27	CSS0004138	106.589	0.317292	8.3385	2.5586e-11	CSS0041594	0	46.5519	-8.0048	5.1867e-10	CSS0004960	0.666227	123.737	-7.4227	1.0062e-11	CSS0039319	4.74455	507.115	-6.7536	1.0788e-57
CSS0032233	0	48.615	-8.109	2.9942e-10	CSS0035588	0	31.1588	-7.3595	3.0414e-08	CSS0004049	296.251	0.944735	8.3381	7.9085e-22	CSS0033338	0	46.6866	-8.0046	5.1824e-10	CSS0010747	0	34.0908	-7.419	1.782e-08	CSS0022987	0	21.6767	-6.7514	6.8753e-07
CSS0043881	0	48.1466	-8.0917	3.3757e-10	CSS0008967	0.29055	60.5393	-7.3542	9.6949e-09	CSS0001539	394.17	1.31119	8.334	9.8913e-29	CSS0028644	2.60081	669.438	-7.9942	1.0361e-51	CSS0024580	0	34.1619	-7.4171	1.8808e-08	CSS0017535	3.72789	426.818	-6.7488	6.381e-49
CSS0032881	1.35216	343.178	-8.0785	5.5985e-27	CSS0044951	0	30.5544	-7.3284	3.3377e-08	CSS0048958	54.2551	0	8.3257	6.7689e-11	CSS0027877	0	46.2642	-7.9936	5.6092e-10	CSS0042036	0.367297	66.1867	-7.4118	6.743e-09	CSS0036735	0	21.4317	-6.7379	7.9317e-07
CSS0005010	0.671151	170.864	-8.071	6.1873e-14	CSS0012534	0.679839	109.835	-7.3278	2.1159e-11	CSS0001116	54.0139	0	8.322	1.1583e-10	CSS0035733	0	46.192	-7.9901	5.5578e-10	CSS0032400	0	33.9695	-7.4103	1.7326e-08	CSS0017561	0	21.3003	-6.7271	7.7594e-07
CSS0034491	0	47.4036	-8.0696	3.3917e-10	CSS0045408	0	30.1819	-7.3113	3.6974e-08	CSS0046810	53.8217	0	8.3164	8.3413e-11	CSS0006435	1.71192	410.016	-7.9651	2.0762e-32	CSS0021771	0	33.9459	-7.4059	2.7702e-08	CSS0016702	0.835457	76.5822	-6.7206	1.0829e-09
CSS0012534	0.630398	169.531	-8.0628	6.6072e-14	CSS0050332	0	30.1005	-7.3053	3.7451e-08	CSS0037929	53.6557	0	8.309	7.7214e-11	CSS0031021	0.352361	87.6155	-7.9543	2.6902e-10	CSS0024809	0	33.57	-7.3919	2.6675e-08	CSS0047080	0	21.1312	-6.714	8.7822e-07
CSS0028055	0	46.6626	-8.0494	4.131e-10	CSS0034917	0	30.0313	-7.3024	4.2553e-08	CSS0028145	53.4694	0	8.305	8.432e-11	CSS0040180	0	44.9447	-7.9504	7.7537e-10	CSS0003804	3.92765	661.275	-7.3802	9.714e-60	CSS0008274	0	20.9975	-6.7064	9.9589e-07
CSS0019705	0	46.739	-8.0491	3.8806e-10	CSS0028477	1.98607	323.003	-7.298	4.3791e-32	CSS0049996	53.2792	0	8.301	8.7744e-11	CSS0046227	0.654839	162.312	-7.948	1.6929e-13	CSS0027280	1.03352	179.689	-7.3758	6.0889e-17	CSS0028748	1.41207	150.262	-6.6989	4.1563e-18
CSS0031340	0	46.6073	-8.048	4.2527e-10	CSS0006435	4.04982	592.495	-7.2946	4.0333e-58	CSS0037784	52.8735	0	8.2902	9.2234e-11	CSS0020992	0	44.5888	-7.9465	8.4264e-10	CSS0032502	0.386732	64.18	-7.3681	7.6951e-09	CSS0042752	0	20.7053	-6.6825	1.1975e-06
CSS0002239	0	46.0075	-8.0266	4.5072e-10	CSS0017220	0	29.6502	-7.2818	4.6471e-08	CSS0014308	52.7419	0	8.2854	9.5504e-11	CSS0036794	0	44.5697	-7.9436	9.3545e-10	CSS0021125	0	32.9068	-7.3678	2.681e-08	CSS0045538	0	20.3796	-6.6637	1.7649e-06
CSS0027602	0	45.8895	-8.0258	5.1014e-10	CSS0006090	0.389289	57.7048	-7.2795	1.5261e-08	CSS0046044	52.754	0	8.2836	9.7407e-11	CSS0002123	0	43.963	-7.9243	1.0384e-09	CSS0009987	0.333114	64.1238	-7.3658	7.7024e-09	CSS0009134	0	20.3112	-6.6596	1.1412e-06
CSS0005174	0	45.8075	-8.0216	4.606e-10	CSS0020986	0.679839	105.562	-7.2672	3.174e-11	CSS0008428	102.151	0.338303	8.2746	4.2524e-11	CSS0049074	0	43.72	-7.9158	9.399e-10	CSS0025809	0.333114	63.8929	-7.3604	8.1259e-09	CSS0018965	2.66526	255.724	-6.6565	1.5475e-30
CSS0013720	1.05734	246.019	-8.0119	4.0046e-20	CSS0046196	0	29.3169	-7.2658	4.7933e-08	CSS0046637	101.995	0.317292	8.2737	3.8757e-11	CSS0028400	0.352361	85.0464	-7.9142	3.8591e-10	CSS0003038	0	32.753	-7.3601	2.412e-08	CSS0035939	0.728687	72.821	-6.6548	1.882e-09
CSS0027922	0	45.4111	-8.0094	5.0797e-10	CSS0004319	1.01568	157.898	-7.2651	2.5792e-16	CSS0036679	52.3806	0	8.2734	1.0011e-10	CSS0019977	0	43.3798	-7.9046	1.007e-09	CSS0046984	0	32.7945	-7.3592	2.5533e-08	CSS0035232	0.417729	39.4272	-6.651	3.9053e-07
CSS0036801	2.15085	567.575	-7.9984	1.9313e-45	CSS0034600	0	29.2066	-7.2642	6.2498e-08	CSS0033540	52.2768	0	8.2732	1.0297e-10	CSS0012019	0	43.2986	-7.9042	1.1018e-09	CSS0048941	0	32.7293	-7.3568	2.4334e-08	CSS0031377	0	20.072	-6.6386	2.9168e-06
CSS0026496	0	44.9327	-7.9928	5.5043e-10	CSS0028400	0	29.0986	-7.257	5.0339e-08	CSS0019977	51.3828	0	8.2473	1.1391e-10	CSS0032667	0	43.1664	-7.8969	1.0702e-09	CSS0004657	0	32.7175	-7.3542	2.7024e-08	CSS0029394	1.95274	179.766	-6.6317	5.6602e-22
CSS0015787	0	44.8768	-7.9914	6.0285e-10	CSS0048397	0	28.9862	-7.257	7.4279e-08	CSS0012961	100.08	0.26813	8.2468	4.857e-11	CSS0014308	0	43.2588	-7.8967	1.176e-09	CSS0029804	0	32.3268	-7.3375	2.7939e-08	CSS0033917	0	19.8118	-6.6224	1.3841e-06
CSS0039765	0	44.2933	-7.9718	6.5781e-10	CSS0002239	0	29.0582	-7.2501	8.7141e-08	CSS0037221	275.267	0.853552	8.2344	3.0584e-21	CSS0018084	0	43.3383	-7.8952	1.0911e-09	CSS0041627	0	32.1937	-7.3303	3.1666e-08	CSS0035234	1.05581	106.768	-6.6218	1.6643e-13
CSS0017553	0	44.2134	-7.9675	7.393e-10	CSS0037795	0	28.6658	-7.2364	5.7265e-08	CSS0020306	98.6	0.26813	8.2255	5.3627e-11	CSS0021783	0	43.2084	-7.8918	2.0415e-09	CSS0050264	0	32.1581	-7.329	3.3175e-08	CSS0035530	0.310959	38.3329	-6.6114	4.2281e-07
CSS0004944	0	43.8956	-7.9615	7.3262e-10	CSS0032502	0.362566	55.7977	-7.2352	1.8749e-08	CSS0040432	50.4508	0	8.222	2.0764e-10	CSS0034491	0	42.967	-7.8903	1.5045e-09	CSS0042246	0	32.019	-7.326	2.7983e-08	CSS0013073	0	19.6702	-6.61	1.5386e-06
CSS0012221	0	43.656	-7.9506	7.5095e-10	CSS0043116	0	28.6232	-7.2347	5.8691e-08	CSS0047136	50.0831	0	8.2096	1.4731e-10	CSS0014059	0	43.1276	-7.8894	1.0815e-09	CSS0042614	0.386732	61.9926	-7.3195	1.1249e-08	CSS0018037	0	19.4069	-6.594	1.6406e-06
CSS0033741	1.35216	312.63	-7.9436	5.4581e-26	CSS0000843	0	28.5596	-7.2293	6.7112e-08	CSS0036252	49.676	0	8.1981	1.7225e-10	CSS0037784	0	43.0151	-7.8863	1.0855e-09	CSS0003414	0.386732	62.0875	-7.3177	1.0462e-08	CSS0025921	0.835457	70.1368	-6.5919	2.4679e-09
CSS0048397	0	43.2295	-7.937	8.0198e-10	CSS0021478	15.1634	2307.7	-7.1977	1.391e-232	CSS0024344	49.3479	0	8.1884	1.6928e-10	CSS0004062	0	42.7833	-7.8842	1.1267e-09	CSS0036193	0	31.9007	-7.3171	3.5547e-08	CSS0049750	0	19.3511	-6.5867	1.8766e-06
CSS0040362	0	42.8091	-7.9211	9.6125e-10	CSS0001046	5.20387	748.714	-7.1884	2.3606e-76	CSS0036083	49.2187	0	8.1854	1.9004e-10	CSS0021771	0	43.0735	-7.8826	1.6724e-09	CSS0045344	0	31.643	-7.3118	3.7792e-08	CSS0039037	0	19.1438	-6.5739	1.9154e-06
CSS0049872	0	42.6939	-7.9203	9.1418e-10	CSS0013847	11.562	1741.47	-7.1862	1.5396e-176	CSS0048138	352.268	1.24102	8.1731	1.5006e-27	CSS0033155	0	42.8989	-7.8809	1.1875e-09	CSS0009897	0.666227	113.688	-7.3009	2.2016e-11	CSS0026106	0	19.1707	-6.5715	2.0261e-06
CSS0047032	0.360881	82.7721	-7.912	3.4722e-10	CSS0013545	0.653116	98.2198	-7.166	6.6332e-11	CSS0036520	262.995	0.853552	8.1693	6.9773e-21	CSS0007909	0	42.6834	-7.8797	1.2879e-09	CSS0029111	0.700411	113.407	-7.297	2.2409e-11	CSS0032976	0	19.0683	-6.5692	1.952e-06
CSS0001582	0.335575	82.1246	-7.903	3.8162e-10	CSS0039118	0.389289	53.316	-7.164	4.0316e-08	CSS0013991	48.2419	0	8.1559	2.088e-10	CSS0005124	0	42.546	-7.8777	1.3318e-09	CSS0047413	0.719845	113.197	-7.2926	2.1596e-11	CSS0000522	1.20788	103.252	-6.5676	2.5276e-13
CSS0032803	0	41.9924	-7.8986	1.36e-09	CSS0048941	0	27.2044	-7.1623	1.1611e-07	CSS0005174	47.7352	0	8.1416	2.3106e-10	CSS0049728	0.907436	229.165	-7.8653	2.7768e-19	CSS0034459	0	31.1429	-7.2858	4.2241e-08	CSS0030994	9.46998	909.84	-6.5438	1.463e-110
CSS0031069	0.360881	81.7527	-7.8974	4.6867e-10	CSS0039875	0	27.1922	-7.1592	9.0707e-08	CSS0020445	47.4727	0	8.1352	2.6977e-10	CSS0023812	0	41.9325	-7.8546	1.4077e-09	CSS0033053	0	30.7344	-7.2675	4.2676e-08	CSS0002694	0	18.7475	-6.5409	2.2437e-06
CSS0008193	0	41.8724	-7.8951	1.5762e-09	CSS0029726	0.653116	97.6843	-7.1579	7.1183e-11	CSS0013720	256.37	0.944735	8.1296	1.1029e-20	CSS0022234	0	42.0651	-7.8537	1.3401e-09	CSS0004783	0	30.693	-7.266	4.2344e-08	CSS0005453	1.11728	100.64	-6.5345	4.643e-13
CSS0033418	0	41.8797	-7.8933	1.2747e-09	CSS0023812	0	27.1532	-7.1574	1.0318e-07	CSS0047829	46.9396	0	8.1156	2.7683e-10	CSS0029308	0.636289	151.025	-7.8488	3.8002e-13	CSS0035278	0.666227	110.732	-7.2634	2.7835e-11	CSS0024779	0	18.6148	-6.5324	2.3304e-06
CSS0021771	0	41.8353	-7.8859	1.8557e-09	CSS0042116	1.82098	243.484	-7.1481	1.3672e-25	CSS0024432	91.1268	0.338303	8.1117	1.0847e-10	CSS0025655	0	41.7447	-7.8467	1.4903e-09	CSS0015066	2.12067	331.825	-7.2604	7.4376e-32	CSS0012531	1.11728	100.003	-6.5243	4.1236e-13
CSS0024809	0	41.3011	-7.8726	1.3117e-09	CSS0013594	0.389289	52.5651	-7.1481	2.9671e-08	CSS0015421	46.7163	0	8.1078	3.0954e-10	CSS0034462	2.67049	610.371	-7.8402	1.9956e-06	CSS0000448	0	30.5954	-7.2572	4.6446e-08	CSS0027634	0	18.462	-6.5187	4.2007e-06
CSS0042555	0	41.2574	-7.869	1.2436e-09	CSS0027611	0.943667	145.119	-7.1455	9.3844e-16	CSS0000758	46.6089	0	8.1052	3.185e-10	CSS0049872	0	41.7308	-7.8383	1.9206e-09	CSS0039875	0	30.394	-7.2518	4.5021e-08	CSS0049829	0.683385	65.9735	-6.5152	4.7553e-09
CSS0014961	0	41.2459	-7.8688	1.5263e-09	CSS0047661	2.64485	336.163	-7.13	2.7963e-35	CSS0001095	90.0965	0.317292	8.0974	1.3285e-10	CSS0048059	0.302479	79.8353	-7.8209	6.0263e-10	CSS0008063	0	30.4414	-7.2512	4.6557e-08	CSS0023885	0.310959	35.6477	-6.5107	7.5457e-07
CSS0013056	1.30155	295.771	-7.8635	2.0778e-25	CSS0048170	0	26.5503	-7.125	1.1124e-07	CSS0015494	45.9055	0	8.0854	4.0701e-10	CSS0040679	0.352361	79.5122	-7.816	6.2831e-10	CSS0000132	0	30.3526	-7.2502	5.0173e-08	CSS0021467	0	18.2194	-6.4986	2.9024e-06
CSS0009987	1.14413	294.537	-7.8615	2.2495e-25	CSS0041627	0	26.6023	-7.1219	1.6018e-07	CSS0004630	45.7918	0	8.0827	3.6721e-10	CSS0029400	0	40.1583	-7.7909	2.0182e-09	CSS0049728	0.999341	164.564	-7.2501	2.4421e-16	CSS0049089	0.310959	34.9246	-6.482	9.4807e-07
CSS0017622	0	40.9919	-7.8591	1.3655e-09	CSS0011673	0	26.5363	-7.121	1.3162e-07	CSS0044027	45.8451	0	8.0817	3.7247e-10	CSS0017622	0	40.0192	-7.787	2.5503e-09	CSS0048397	0	30.2223	-7.2471	5.923e-08	CSS0009286	1.3053	127.807	-6.4711	1.1894e-16
CSS0018739	0	40.764	-7.8527	1.3655e-09	CSS0042752	0	26.5543	-7.1191	1.3352e-07	CSS0004944	45.7439	0	8.0815	3.6964e-10	CSS0015066	1.92742	429.09	-7.7705	1.6291e-36	CSS0048632	0	30.2934	-7.2454	4.553e-08	CSS0043957	0	17.7672	-6.4686	3.6197e-06
CSS0042535	0	40.3464	-7.8359	1.6448e-09	CSS0020562	0	26.4565	-7.1178	1.2722e-07	CSS0043192	45.8013	0	8.0806	3.6322e-10	CSS0033418	0	39.478	-7.7664	2.3227e-09	CSS0016851	0	30.0892	-7.2348	5.2074e-08	CSS0031030	0	17.6729	-6.4539	3.8733e-06
CSS0011937	0.335575	78.4369	-7.8352	5.5248e-10	CSS0005010	0.725132	94.8884	-7.1153	9.4686e-11	CSS0012221	45.4899	0	8.0704	3.7911e-10	CSS0005107	1.01998	213.8	-7.7605	8.1365e-19	CSS0027878	0.333114	58.3463	-7.2298	1.682e-08	CSS0038213	0	17.4858	-6.4455	4.0456e-06
CSS0009897	0.991279	216.905	-7.8329	3.5846e-19	CSS0034459	0	26.169	-7.1047	1.2471e-07	CSS0011523	88.3184	0.26813	8.0687	1.5296e-10	CSS0008094	1.69337	356.305	-7.7597	1.2869e-30	CSS0036389	0	29.6571	-7.215	5.4394e-08	CSS0005406	0	17.5015	-6.4422	5.7314e-06
CSS0010426	0	40.1744	-7.831	1.6052e-09	CSS0012458	0	26.0698	-7.0969	1.3657e-07	CSS0019775	45.4123	0	8.0685	3.789e-10	CSS0049627	0	39.3563	-7.7563	2.8905e-09	CSS0044264	2.24265	322.223	-7.2149	1.9691e-31	CSS0016488	0	17.4565	-6.4391	3.7271e-06
CSS0016490	0	40.1437	-7.8301	1.5683e-09	CSS0035203	0.653116	93.2779	-7.0904	1.1499e-10	CSS0020937	162.297	0.53626	8.0579	7.7671e-14	CSS0043881	0	39.2152	-7.7516	2.6478e-09	CSS0041525	0.333114	57.6241	-7.211	1.8585e-08	CSS0036548	0	17.3715	-6.4262	7.9188e-06
CSS0048156	0	40.055	-7.8276	1.6924e-09	CSS0009902	0.725132	93.3342	-7.0882	1.0484e-10	CSS0031248	405.522	1.43897	8.0562	3.9887e-33	CSS0001723	0	38.3603	-7.726	3.3409e-09	CSS0009754	8.92636	1282.5	-7.2084	3.5849e-122	CSS0020808	0	17.315	-6.4251	4.3121e-06
CSS0032930	0	39.8989	-7.8231	1.7703e-09	CSS0036978	3.78033	511.852	-7.0858	3.3995e-54	CSS0049934	44.5438	0	8.0417	4.56e-10	CSS0044442	0	38.2945	-7.7187	3.7038e-09	CSS0034917	0	29.5505	-7.2081	5.8482e-08	CSS0032202	0	17.2405	-6.42	4.4289e-06
CSS0025654	0	39.8054	-7.8179	1.9818e-09	CSS0030235	0	25.8731	-7.0848	1.4241e-07	CSS0035310	44.3412	0	8.034	4.818e-10	CSS0027449	0	38.1251	-7.7116	3.4338e-09	CSS0028470	0	29.3286	-7.1967	7.1315e-08	CSS0020380	0	17.0707	-6.4124	5.0957e-06
CSS0042365	0	39.5507	-7.8103	2.5716e-09	CSS0022006	0	25.7483	-7.0848	1.8976e-07	CSS0035474	159.635	0.655595	8.0291	8.9049e-14	CSS0022066	0.302479	73.5311	-7.7036	1.2372e-09	CSS0011960	0	29.0207	-7.184	6.5277e-08	CSS0043910	0.728687	61.2059	-6.404	9.6982e-09
CSS0011482	0	39.4942	-7.8088	2.0158e-09	CSS0000132	0	25.8733	-7.0819	1.623e-07	CSS0033736	43.8164	0	8.018	5.2955e-10	CSS0029124	0	37.6646	-7.6996	3.5448e-09	CSS0029714	0	28.5826	-7.1633	7.4539e-08	CSS0041254	0	17.0612	-6.4032	5.1976e-06
CSS0037667	0	39.3706	-7.8027	1.8557e-09	CSS0033155	0	25.3886	-7.0622	1.9365e-07	CSS0031069	85.2003	0.26813	8.0175	2.3734e-10	CSS0048512	0.333811	73.2715	-7.6919	1.3388e-09	CSS0044370	0.367297	55.4456	-7.1584	2.6066e-08	CSS0013234	0	17.0326	-6.4011	5.0019e-06
CSS0002415	0.360881	76.3372	-7.7962	6.9989e-10	CSS0006816	0.362566	49.5528	-7.0587	5.4343e-08	CSS0033418	43.6456	0	8.0134	6.4944e-10	CSS0032942	0	37.3424	-7.6896	4.0576e-09	CSS0026905	0	28.4553	-7.1578	8.5362e-08	CSS0009410	1.99804	152.854	-6.3947	2.8633e-20
CSS0012815	0	38.8515	-7.7848	2.8371e-09	CSS0047095	0	25.4193	-7.0575	1.748e-07	CSS0040532	84.9327	0.338303	8.0105	2.1575e-10	CSS0028519	1.0072	201.953	-7.6809	2.3336e-18	CSS0017917	0	28.4435	-7.1572	9.8914e-08	CSS0009608	0	16.8244	-6.3863	5.5039e-06
CSS0023141	0	38.8433	-7.7846	2.5603e-09	CSS0031902	1.0877	137.049	-7.0562	2.3201e-15	CSS0024535	43.6452	0	8.0087	6.4185e-10	CSS0009007	0.667621	134.382	-7.6778	1.6047e-12	CSS0026124	1.87535	253.952	-7.136	1.1825e-25	CSS0023323	1.05581	90.0074	-6.3787	2.587e-12
CSS0004702	0	38.8895	-7.7834	2.2122e-09	CSS0032667	0	25.1457	-7.0481	1.8453e-07	CSS0041188	43.3373	0	8.0005	5.8598e-10	CSS0028270	0	37.2543	-7.6748	4.8295e-09	CSS0050332	0	28.038	-7.1349	9.2147e-08	CSS0046984	0.417729	32.5375	-6.3754	1.4963e-06
CSS0000203	0	38.8008	-7.7808	2.4585e-09	CSS0025411	5.25165	722.523	-7.0449	5.9474e-77	CSS0014961	42.9769	0	7.9886	7.8076e-10	CSS0039621	0	36.8949	-7.6662	4.7484e-09	CSS0000012	1.03352	151.683	-7.1313	8.7032e-16	CSS0028626	0	16.7216	-6.3746	5.6878e-06
CSS0023812	0	38.4085	-7.7691	2.5532e-09	CSS0030808	0	25.0164	-7.0385	1.8649e-07	CSS0001626	83.3577	0.317292	7.9827	2.3557e-10	CSS0026816	1.0072	198.567	-7.6547	2.821e-18	CSS0015002	0.367297	54.472	-7.129	2.9989e-08	CSS0013516	3.01217	267.795	-6.3689	6.5358e-35
CSS0033659	2.02331	415.169	-7.7671	1.0187e-36	CSS0044998	0.389289	48.7527	-7.0377	5.466e-08	CSS0048059	83.1711	0.317292	7.9815	2.4398e-10	CSS0032679	0.352361	71.2542	-7.6546	1.6879e-09	CSS0001244	0.386732	54.1818	-7.1254	3.1701e-08	CSS0018243	0	16.544	-6.3619	6.4099e-06
CSS0018743	0	38.4098	-7.7665	2.3681e-09	CSS0031321	1.59678	224.002	-7.0359	8.8554e-25	CSS0006982	83.0239	0.317292	7.9782	2.5597e-10	CSS0047764	0	36.3182	-7.6473	4.9502e-09	CSS0002123	0	27.7361	-7.122	1.0569e-07	CSS0013357	0	16.4593	-6.3558	6.6324e-06
CSS0031350	0	38.2318	-7.7612	2.4647e-09	CSS0011454	0.778577	90.2973	-7.0342	1.682e-10	CSS0007357	42.6151	0	7.9763	7.058e-10	CSS0036193	0	36.4634	-7.645	5.6886e-09	CSS0046196	0	27.6267	-7.1119	1.0429e-07	CSS0039643	2.17671	188.262	-6.355	8.6229e-07
CSS0005257	0.87461	205.441	-7.7585	1.3614e-18	CSS0049872	0	24.9188	-7.0341	2.0117e-07	CSS0040679	82.7994	0.317292	7.9738	2.4829e-10	CSS0006845	0	36.1908	-7.6335	7.7263e-09	CSS0011246	0.700411	99.884	-7.1116	8.7967e-11	CSS0038741	0.372427	31.9716	-6.3498	1.8192e-06
CSS0039375	0	37.9964	-7.7515	2.8933e-09	CSS0016326	0	24.8833	-7.032	2.157e-07	CSS0018739	42.4792	0	7.9727	6.9607e-10	CSS0035248	0	36.0448	-7.6334	5.2521e-09	CSS0022344	1.03352	149.283	-7.1093	1.1095e-15	CSS0037699	0	16.3551	-6.3482	6.46e-06
CSS0034846	0	37.9329	-7.7496	2.6257e-09	CSS0027731	0	24.717	-7.0177	2.1583e-07	CSS0048670	82.222	0.26813	7.9632	2.6402e-10	CSS0023052	0.333811	70.0008	-7.6324	1.8712e-09	CSS0007457	0	27.4669	-7.1024	1.2068e-07	CSS0047808	0	16.299	-6.3441	7.2065e-06
CSS0008967	0.269517	73.5981	-7.7435	1.0188e-09	CSS0012694	0	24.6693	-7.0122	2.5967e-07	CSS0037328	152.093	0.655595	7.96	1.4515e-13	CSS0032930	0	35.8103	-7.6285	5.759e-09	CSS0027513	3.05498	394.569	-7.0916	4.5736e-40	CSS0022003	2.05016	175.606	-6.3417	1.6877e-23
CSS0019103	0	37.7021	-7.7375	3.8205e-09	CSS0038045	0	24.4308	-7.0102	3.0115e-07	CSS0030734	42.0423	0	7.9583	8.5066e-10	CSS0030533	0	36.1417	-7.628	1.2769e-08	CSS0033037	0	26.8689	-7.0732	1.4718e-07	CSS0008695	0	16.3075	-6.3401	6.4544e-06
CSS0040538	1.2608	269.647	-7.7327	1.4467e-24	CSS0024306	0	24.4008	-7.0058	2.7271e-07	CSS0012608	41.9777	0	7.9566	7.9254e-10	CSS0043230	0	35.4844	-7.6153	6.3279e-09	CSS0007613	4.72055	624.097	-7.0554	1.4708e-63	CSS0049527	3.97056	321.577	-6.3369	1.7027e-42
CSS0022747	0.630398	134.657	-7.7291	1.0279e-12	CSS0033294	0	24.5167	-7.0054	3.1376e-07	CSS0020369	529.792	2.08743	7.9563	8.0981e-45	CSS0016326	0	35.4101	-7.6102	6.1816e-09	CSS0001772	0	26.5256	-7.0551	1.5269e-07	CSS0014002	0.621917	58.0504	-6.3362	1.6553e-08
CSS0035209	0.539035	133.812	-7.7269	1.0567e-12	CSS0013172	0	24.4119	-6.9995	2.7922e-07	CSS0016490	41.8319	0	7.95	8.0115e-10	CSS0010777	0.333811	68.7747	-7.604	2.1878e-09	CSS0005124	0	26.4132	-7.0471	1.6638e-07	CSS0046663	0	16.035	-6.32	7.6995e-06
CSS0028483	0	37.2832	-7.7217	3.3569e-09	CSS0032579	0	24.3354	-6.9991	2.3576e-07	CSS0044678	41.8659	0	7.9486	1.0236e-09	CSS0028579	0	35.0566	-7.5961	6.7762e-09	CSS0049779	0	26.4013	-7.0466	1.508e-07	CSS0002407	1.58031	115.633	-6.3149	6.0082e-16
CSS0019074	0	36.9598	-7.7142	4.0029e-09	CSS0024733	1.0877	131.823	-6.9989	4.82e-15	CSS0048156	41.7414	0	7.9476	8.669e-10	CSS0016490	0	35.1245	-7.5961	7.5314e-09	CSS0048136	0.754029	95.3377	-7.0429	1.2661e-10	CSS0044170	1.16258	86.3885	-6.3118	3.4148e-12
CSS0046108	0	37.0191	-7.7135	3.2529e-09	CSS0000360	6.87834	828.08	-6.9903	1.8826e-90	CSS0032930	41.5772	0	7.9431	9.0676e-10	CSS0022213	0.302479	68.3384	-7.5955	2.7283e-09	CSS0037206	0.386732	51.0385	-7.0385	4.9282e-08	CSS0047507	2.49702	200.843	-6.3117	5.0273e-27
CSS0025914	0.671151	133.117	-7.7111	1.0064e-12	CSS0015298	0.362566	47.1214	-6.9872	7.6005e-08	CSS0031910	224.694	0.951877	7.9391	1.0859e-19	CSS0031165	0	35.0958	-7.595	6.9441e-09	CSS0045141	0	25.8063	-7.0164	1.9044e-07	CSS0021958	0	15.9669	-6.3102	8.4173e-06
CSS0018084	0	36.8377	-7.7101	4.9749e-09	CSS0005920	0	23.8778	-6.9735	2.7583e-07	CSS0011482	41.1559	0	7.9288	1.0359e-09	CSS0015346	0	34.9701	-7.5909	7.6766e-09	CSS0022140	0	25.4749	-6.9951	2.0467e-07	CSS0020859	0	15.9857	-6.3073	1.0201e-05
CSS0039400	0.360881	71.8548	-7.7091	1.2285e-09	CSS0018523	2.7112	341.827	-6.9624	9.8544e-38	CSS0015186	370.803	1.43897	7.9274	4.6785e-32	CSS0035504	0	34.8344	-7.5905	8.316e-09	CSS0050394	0	25.3061	-6.9901	2.343e-07	CSS0004783	0.310959	30.449	-6.2821	2.2968e-06
CSS0010946	0	36.7995	-7.7067	3.606e-09	CSS0032679	0.653116	84.5081	-6.9507	3.1196e-10	CSS0037667	41.0269	0	7.9227	9.5108e-10	CSS0000690	0	34.9244	-7.5868	7.6562e-09	CSS0013594	0.386732	48.9193	-6.9758	7.2404e-08	CSS0034019	0	15.4865	-6.2688	1.1838e-05
CSS0034462	3.11683	661.466	-7.7057	1.8381e-59	CSS0038843	0	23.4878	-6.947	3.0845e-07	CSS0021037	292.635	1.19185	7.9084	1.7355e-25	CSS0037610	0.352361	67.6317	-7.5861	3.1597e-09	CSS0001682	0	25.0043	-6.97	2.3287e-07	CSS0039875	0.310959	30.1554	-6.268	2.4206e-06
CSS0041525	0.539035	131.538	-7.7003	1.2429e-12	CSS0025771	0	23.2995	-6.9409	3.6042e-07	CSS0027594	219.626	0.902715	7.9074	1.5766e-19	CSS0032689	0	34.8082	-7.58	7.6724e-09	CSS0005818	0	24.8237	-6.9583	2.4341e-07	CSS0048343	0	15.4777	-6.2634	9.9869e-06
CSS0001723	0	36.6227	-7.6984	3.6735e-09	CSS0038911	0.362566	45.1261	-6.9271	1.0574e-07	CSS0048345	40.5358	0	7.9063	1.1004e-09	CSS0013847	7.42574	1440.92	-7.5767	1.3703e-129	CSS0037259	0.666227	89.217	-6.9504	3.0726e-10	CSS0018745	0	15.4685	-6.2627	9.8671e-06
CSS0026044	0	36.6172	-7.6982	3.6056e-09	CSS0045344	0	23.0515	-6.9215	3.9566e-07	CSS0012815	40.4842	0	7.9047	1.4655e-09	CSS0028530	0.302479	67.2002	-7.5754	2.8981e-09	CSS0034168	0	24.5278	-6.9409	2.6536e-07	CSS0022085	0	15.2252	-6.2483	1.4409e-05
CSS0021238	0	36.5714	-7.6941	4.1026e-09	CSS0018014	1.33296	164.966	-6.9152	2.8061e-19	CSS0004702	40.5245	0	7.9033	1.1374e-09	CSS0018254	0	34.4506	-7.5731	8.8013e-09	CSS0033313	3.03221	398.038	-6.9406	1.508e-42	CSS0006332	2.24753	164.533	-6.2435	9.6577e-23
CSS0046540	0	36.5407	-7.6931	3.9288e-09	CSS0032976	0	22.9825	-6.9142	3.8127e-07	CSS0000203	40.4339	0	7.9008	1.2663e-09	CSS0007308	0	34.5147	-7.5705	9.2877e-09	CSS0004530	0.666227	88.3112	-6.9372	3.195e-10	CSS0039573	8.08342	608.576	-6.2429	1.7483e-30
CSS0048451	0	36.1763	-7.6764	5.7392e-09	CSS0008063	0	23.0806	-6.9135	6.2188e-07	CSS0010241	78.6128	0.317292	7.9	3.9673e-10	CSS0014961	0	34.4182	-7.5693	7.9106e-09	CSS0030379	0.333114	47.6556	-6.9352	9.2147e-08	CSS0023271	1.76833	136.486	-6.2399	4.3802e-19
CSS0044240	0.335575	69.9153	-7.6676	1.5554e-09	CSS0008839	0	22.833	-6.9132	4.9887e-07	CSS0027297	39.9954	0	7.888	1.7055e-09	CSS0023141	0	34.3109	-7.5582	9.6304e-09	CSS0009862	0.333114	47.4927	-6.9327	8.6839e-08	CSS0034897	1.16258	81.8036	-6.2321	7.9774e-12
CSS0009666	0	35.5501	-7.6558	7.5695e-09	CSS0036960	1.91972	206.2	-6.9072	7.0423e-24	CSS0009383	40.0631	0	7.8875	1.2222e-09	CSS0039765	0	34.1459	-7.5551	9.065e-09	CSS0024306	0	24.2998	-6.9298	2.9481e-07	CSS0008480	0.621917	53.4281	-6.2205	4.4327e-08
CSS0035326	0.696456	126.352	-7.6354	1.7252e-12	CSS0017675	0.725132	82.2582	-6.9044	3.9581e-10	CSS0018743	40.0256	0	7.8865	1.2168e-09	CSS0009754	8.12151	1479.33	-7.5521	5.2125e-135	CSS0003822	2.85526	349.059	-6.9185	1.1435e-37	CSS0015002	0.744853	54.0379	-6.2186	3.2084e-08
CSS0018254	0	34.8274	-7.6266	6.3355e-09	CSS0039578	0.362566	44.333	-6.9042	1.1447e-07	CSS0034583	77.9064	0.26813	7.8855	4.2591e-10	CSS0004944	0	33.9655	-7.5511	9.1263e-09	CSS0030530	0	24.0038	-6.9121	3.2911e-07	CSS0025700	8.53029	617.587	-6.2129	4.2598e-81
CSS0007457	0	34.6983	-7.6194	5.9534e-09	CSS0003923	2.34864	286.26	-6.9021	5.7211e-33	CSS0031350	39.8407	0	7.8812	1.2679e-09	CSS0033826	0.333811	66.1991	-7.5502	3.388e-09	CSS0027442	0.367297	46.7942	-6.9118	1.095e-07	CSS0043377	4.73158	348.786	-6.2128	4.1651e-47
CSS0001122	2.0848	435.731	-7.6185	7.28e-41	CSS0034793	0.389289	44.3193	-6.8999	1.1944e-07	CSS0021401	647.049	2.77117	7.8804	2.7204e-56	CSS0005174	0	33.9246	-7.55	9.7037e-09	CSS0018014	1.40082	173.257	-6.9076	2.5182e-19	CSS0045461	0	14.9394	-6.2115	1.7047e-05
CSS0012932	0	34.4856	-7.6149	8.7262e-09	CSS0007696	0	22.6012	-6.8907	4.2665e-07	CSS0042195	287.681	1.28304	7.8791	1.7669e-25	CSS0026496	0	33.8807	-7.5478	1.0338e-08	CSS0015253	7.25276	854.89	-6.8871	7.3021e-92	CSS0041641	0.372427	28.875	-6.2035	3.2592e-06
CSS0006047	0.539035	123.647	-7.6141	2.6467e-12	CSS0049779	0	22.4091	-6.8871	6.5962e-07	CSS0012858	39.6923	0	7.8742	1.3049e-09	CSS0044712	1.39089	244.999	-7.5441	2.9626e-23	CSS0008071	0.999341	127.176	-6.879	1.4348e-14	CSS0008600	0	14.7812	-6.1985	1.3193e-05
CSS0034659	2.7405	555.372	-7.6049	2.3757e-51	CSS0040488	1.33296	161.548	-6.886	4.5309e-19	CSS0030191	77.144	0.26813	7.8715	4.5879e-10	CSS0009902	0.302479	66.126	-7.543	3.3148e-09	CSS0008839	0	23.3498	-6.8695	4.0089e-07	CSS0038281	1.3506	105.728	-6.1977	3.5237e-15
CSS0009815	0	34.2882	-7.6028	6.6271e-09	CSS0032202	0	22.4134	-6.8775	5.2832e-07	CSS0049269	213.805	0.853552	7.8699	2.6697e-19	CSS0028402	0	33.6434	-7.54	1.054e-08	CSS0043308	0	23.1987	-6.8649	4.9341e-07	CSS0031326	0	14.7709	-6.1977	1.3866e-05
CSS0029683	0.539035	122.565	-7.6005	2.7144e-12	CSS0042106	0.581101	79.4686	-6.8682	8.0314e-10	CSS0034846	39.5293	0	7.8696	1.3514e-09	CSS0014645	0	33.6683	-7.5384	9.8464e-09	CSS0046523	0	23.1426	-6.8556	4.4418e-07	CSS0006903	0	14.6495	-6.1879	1.3884e-05
CSS0045092	0.269517	66.4278	-7.597	2.4247e-09	CSS0046523	0	22.2412	-6.868	4.8804e-07	CSS0023439	39.2102	0	7.8576	1.5572e-09	CSS0004530	0.604957	121.154	-7.5316	4.3203e-12	CSS0049872	0	22.9886	-6.8509	4.8901e-07	CSS0020934	0	14.6199	-6.1853	1.7303e-05
CSS0043230	0	34.0795	-7.5959	7.2765e-09	CSS0003822	3.25268	360.085	-6.8673	9.7299e-42	CSS0019103	39.2868	0	7.8573	1.9853e-09	CSS0045564	0.333811	65.4398	-7.5309	3.2932e-09	CSS0048306	1.16019	124.858	-6.8471	1.7637e-14	CSS0035681	1.67091	106.026	-6.1788	7.7823e-15
CSS0007672	9.97529	1960.96	-7.5947	6.3034e-182	CSS0005124	0	22.1773	-6.8647	4.9592e-07	CSS0036114	39.0184	0	7.8541	2.3359e-09	CSS0027602	0	33.1737	-7.5184	1.1435e-08	CSS0001122	3.90822	455.31	-6.8413	3.079e-50	CSS0012194	0	14.4593	-6.1624	2.2096e-05
CSS0045880	0.360881	66.397	-7.5935	2.3596e-09	CSS0025737	2.73793	317.142	-6.8573	6.5368e-37	CSS0028483	38.8488	0	7.8415	1.7389e-09	CSS0031340	0	33.17	-7.5155	1.0975e-08	CSS0034942	0.333114	44.5034	-6.8369	1.534e-07	CSS0006700	0	14.3103	-6.1496	1.8695e-05
CSS0049074	0	33.9506	-7.5933	1.3248e-08	CSS0001501	2.54045	313.541	-6.844	1.4124e-36	CSS0046108	38.5759	0	7.8334	1.682e-09	CSS0040721	1.35956	239.871	-7.5119	4.226e-23	CSS0045849	0	22.743	-6.8349	5.2444e-07	CSS0045137	0	14.2446	-6.1494	1.7745e-05
CSS0027642	0	33.6694	-7.579	8.2985e-09	CSS0046688	0.389289	42.6544	-6.8434	1.6665e-07	CSS0025914	138.716	0.53626	7.8324	4.4871e-13	CSS0013720	1.59361	298.768	-7.5093	1.4716e-28	CSS0011673	0	22.7223	-6.8272	5.9516e-07	CSS0006695	0	14.2541	-6.1449	1.896e-05
CSS0042551	0.630398	120.082	-7.5648	3.164e-12	CSS0045379	0	21.8262	-6.8421	5.6783e-07	CSS0010946	38.3483	0	7.8267	1.8681e-09	CSS0007457	0	32.5315	-7.4871	1.332e-08	CSS0033201	0	22.7164	-6.8269	5.894e-07	CSS0004484	0	14.1592	-6.1368	1.7944e-05
CSS0018405	0.696456	120.124	-7.5616	3.1435e-12	CSS0013670	5.83842	664.458	-6.8352	7.3562e-77	CSS0026044	38.1572	0	7.8182	1.8674e-09	CSS0047136	0	32.4477	-7.4843	1.3407e-08	CSS0022006	0	22.6276	-6.8226	8.2854e-07	CSS0019810	0	14.0649	-6.1338	2.4167e-05
CSS0014059	0	33.2797	-7.5596	9.0292e-09	CSS0031721	0.362566	42.342	-6.8347	1.7191e-07	CSS0021238	38.1084	0	7.8139	2.1287e-09	CSS0010633	0	32.3628	-7.4809	1.4868e-08	CSS0007696	0	22.4766	-6.8141	5.5066e-07	CSS0030239	0.417729	27.3758	-6.1293	5.0533e-06
CSS0047737	0.630398	119.273	-7.5554	3.4878e-12	CSS0017565	0	21.6717	-6.8337	6.0129e-07	CSS0046540	38.0761	0	7.8129	2.0369e-09	CSS0006709	0	32.3086	-7.4795	1.5491e-08	CSS0044951	0	22.4766	-6.8141	5.5066e-07	CSS0021307	0	13.9999	-6.1235	2.0405e-05
CSS0013246	0.605093	118.659	-7.5506	4.0462e-12	CSS0033079	0	21.6682	-6.8336	7.002e-07	CSS0033141	38.0985	0	7.8114	2.9974e-09	CSS0028756	0	32.3468	-7.478	1.3919e-08	CSS0031401	0	22.4145	-6.8109	6.3133e-07	CSS0024074	0.744853	50.6276	-6.1233	6.3548e-08
CSS0032959	0.605093	118.745	-7.5489	3.9555e-12	CSS0021456	0	21.581	-6.8312	9.5514e-07	CSS0021672	273.251	1.31119	7.806	5.5278e-25	CSS0022499	0	32.2841	-7.4703	1.592e-08	CSS0025771	0	22.453	-6.8099	7.3412e-07	CSS0041782	0	13.906	-6.1154	2.3482e-05
CSS0040527	0	32.6752	-7.5355	1.0594e-08	CSS0006264	0	21.5513	-6.8231	6.7214e-07	CSS0047104	136.372	0.606433	7.8057	5.2174e-13	CSS0006090	0	32.2831	-7.4699	1.5406e-08	CSS0024959	0	22.1629	-6.7939	6.1579e-07	CSS0009451	0.932876	74.0772	-6.1054	3.2516e-11
CSS0047378	0	32.6752	-7.5355	1.0594e-08	CSS0013764	1.6688	193.02	-6.8185	3.9545e-23	CSS0049909	37.8381	0	7.8057	2.0498e-09	CSS0015026	2.36099	407.462	-7.4664	8.4793e-39	CSS0013657	0	21.8876	-6.7791	6.9292e-07	CSS0039078	0.744853	49.534	-6.0944	6.7044e-08
CSS0040146	0	32.6675	-7.5349	1.6741e-08	CSS0027513	2.49267	270.211	-6.8156	9.3032e-32	CSS0033584	73.4448	0.338303	7.8012	7.1568e-10	CSS0033661	0.302479	62.5878	-7.4658	5.0895e-09	CSS0022748	0.333114	42.6624	-6.7778	1.9631e-07	CSS0013496	1.05581	73.8677	-6.0904	2.805e-11
CSS0016028	0.335575	63.6013	-7.5332	3.3755e-09	CSS0035858	0	21.3419	-6.8117	6.8381e-07	CSS0048303	37.6416	0	7.7997	2.709e-09	CSS0006389	0	31.9637	-7.461	1.5453e-08	CSS0016905	0	21.8699	-6.7746	6.8755e-07	CSS0046930	0	13.6781	-6.0847	2.5593e-05
CSS0009754	9.07009	1641.08	-7.5291	3.1388e-157	CSS0009002	1.35968	153.432	-6.8092	1.1864e-18	CSS0044240	72.8535	0.338303	7.7875	8.0035e-10	CSS0005745	0	32.084	-7.4602	1.7175e-08	CSS0026213	0	21.7573	-6.7718	8.7023e-07	CSS0032586	1.41207	97.186	-6.0735	1.5648e-14
CSS0042678	0	32.4294	-7.5237	1.2723e-08	CSS0031435	1.1622	151.749	-6.8008	1.7242e-18	CSS0026037	72.5607	0.317292	7.7844	8.2818e-10	CSS0035925	1.0072	174.088	-7.4597	4.8467e-17	CSS0035858	0	21.793	-6.767	8.0765e-07	CSS0012670	13.7055	901.465	-6.0713	9.1533e-126
CSS0035233	0.539035	115.202	-7.5094	5.5639e-12	CSS0016711	0.725132	76.0309	-6.7953	9.0667e-10	CSS0006608	72.3383	0.338303	7.7808	8.6838e-10	CSS0007394	4.51544	808.366	-7.4591	6.0849e-77	CSS0033155	0	21.6123	-6.7606	7.5989e-07	CSS0015230	1.56414	97.5698	-6.0707	1.3243e-14
CSS0022669	0.671151	115.468	-7.5051	4.928e-12	CSS0005818	0	21.0851	-6.7896	7.6791e-07	CSS0018083	37.0856	0	7.7796	3.4061e-09	CSS0024809	0	31.7871	-7.4589	2.2236e-08	CSS0041025	0	21.6124	-6.757	7.6762e-07	CSS0026447	0	13.3681	-6.0518	2.9305e-05
CSS0034295	0	31.848	-7.4967	1.4009e-08	CSS0006845	3.00175	339.863	-6.789	2.4211e-40	CSS0009666	37.0423	0	7.7757	3.97e-09	CSS0028483	0	31.9743	-7.4585	1.5897e-08	CSS0025737	3.29561	351.362	-6.7567	4.4717e-40	CSS0027409	0	13.2738	-6.049	3.1342e-05
CSS0007388	0.335575	61.5828	-7.4849	4.5109e-09	CSS0024682	2.23133	260.629	-6.7688	2.2444e-31	CSS0027471	133.567	0.634585	7.7739	6.6e-13	CSS0041025	0	31.8904	-7.4555	1.5744e-08	CSS0048475	1.12133	117.009	-6.753	4.9668e-14	CSS0008035	0	13.3017	-6.0458	2.8795e-05
CSS0031165	0	31.5042	-7.4811	1.3938e-08	CSS0009451	0.389289	40.402	-6.7673	2.5022e-07	CSS0046742	36.9774	0	7.7737	2.9682e-09	CSS0047378	0	31.8618	-7.4543	1.669e-08	CSS0043052	0	21.4407	-6.7475	7.9683e-07	CSS0007321	0.310959	25.9431	-6.0455	8.2099e-06
CSS0038503	0	31.3963	-7.477	1.7866e-08	CSS0015038	0.653116	74.1043	-6.76	1.1578e-09	CSS0005856	71.6373	0.26813	7.7653	1.0703e-09	CSS0046540	0	31.7932	-7.4523	1.6902e-08	CSS0032579	0	21.3815	-6.7407	9.6002e-07	CSS0041385	0.417729	25.7474	-6.0423	7.6537e-06
CSS0018301	0	31.3042	-7.4738	1.5611e-08	CSS0013107	0	20.5582	-6.7557	9.1105e-07	CSS0018254	36.2915	0	7.7465	3.3066e-09	CSS0029683	0.636289	114.629	-7.4492	7.5894e-12	CSS0027283	0	21.349	-6.7389	8.8237e-07	CSS0022551	0	13.2456	-6.0408	2.8947e-05
CSS0000789	0	31.283	-7.4697	1.5027e-08	CSS0040861	0	20.4642	-6.7504	9.5971e-07	CSS0003417	70.3477	0.338303	7.7385	1.0435e-09	CSS0000363	0.333811	61.4489	-7.443	5.5215e-09	CSS0047871	1.05296	115.559	-6.7382	5.6178e-14	CSS0047530	0	13.1799	-6.0403	3.5851e-05
CSS0017095	0	31.1594	-7.4621	1.9752e-08	CSS0023995	0	20.4679	-6.7464	9.9615e-07	CSS0012932	35.9383	0	7.735	4.5867e-09	CSS0032074	0	31.5751	-7.4382	1.8374e-08	CSS0040964	1.38607	153.85	-6.7381	3.0123e-18	CSS0013187	2.96687	213.171	-6.0398	6.173e-31
CSS0001639	1.50501	277.462	-7.4544	6.9422e-28	CSS0009754	9.78951	1028.65	-6.7455	3.0363e-122	CSS0018135	130.082	0.676605	7.7338	8.6281e-13	CSS0039375	0	31.2747	-7.433	2.316e-08	CSS0025411	6.35194	686.09	-6.7245	5.3818e-78	CSS0033547	3.6143	237.115	-6.036	2.7027e-34
CSS0041489	4.33687	773.34	-7.4452	6.0549e-77	CSS0037610	0.970389	109.823	-6.742	7.6122e-14	CSS0043230	35.5135	0	7.7158	3.7948e-09	CSS0015452	11.9079	2040.33	-7.4316	1.9588e-193	CSS0006264	0	21.0175	-6.7167	1.02e-06	CSS0022561	0.728687	47.4234	-6.0346	9.8542e-08
CSS0002123	0	30.6566	-7.4431	2.3487e-08	CSS0006370	0	20.3739	-6.741	9.9522e-07	CSS0049074	35.3838	0	7.7135	7.03e-09	CSS0016132	0	31.3252	-7.4316	1.9283e-08	CSS0013146	1.05296	112.91	-6.7066	8.2708e-14	CSS0007895	0	13.1507	-6.0322	3.288e-05
CSS0027449	0	30.6266	-7.4389	1.8739e-08	CSS0006201	0.679839	72.9687	-6.7391	1.3112e-09	CSS0029683	127.723	0.655595	7.7088	1.0665e-12	CSS0033597	0	31.2111	-7.4249	1.9519e-08	CSS0042752	0	20.8695	-6.7046	1.2086e-06	CSS0037987	0	13.1139	-6.029	3.1239e-05
CSS0034942	0	30.4568	-7.4325	2.3381e-08	CSS0044361	1.16787	110.119	-6.7378	5.7897e-14	CSS0012976	68.7506	0.338303	7.7061	1.2443e-09	CSS0007672	9.80653	1684.36	-7.4186	1.9056e-161	CSS0030235	0	20.7126	-6.6955	1.1075e-06	CSS0024029	0	13.0486	-6.023	3.5602e-05
CSS0026004	0	30.3516	-7.4285	1.9693e-08	CSS0048708	0.362566	39.4279	-6.7359	3.2264e-07	CSS0027642	35.0871	0	7.699	4.3443e-09	CSS0049996	0	30.698	-7.4104	2.6648e-08	CSS0011510	0	20.393	-6.6733	1.4566e-06	CSS0020562	0	12.9836	-6.0116	5.1537e-05
CSS0028402	0	30.3945	-7.4268	2.1192e-08	CSS0032074	0	20.2497	-6.7337	1.0344e-06	CSS0018380	189.803	0.951877	7.6953	1.985e-18	CSS0012458	0	30.9759	-7.4075	2.5568e-08	CSS0002858	0.719845	73.3464	-6.6683	2.0482e-09	CSS0008581	3.82784	233.682	-6.0087	3.4731e-34
CSS0049627	0	30.3748	-7.4261	2.1875e-08	CSS0046984	0	20.3141	-6.7302	1.4668e-06	CSS0029987	125.616	0.53626	7.6894	1.7315e-12	CSS0027471	0.654839	111.346	-7.4073	1.1076e-11	CSS0035975	2.9625	293.185	-6.6644	8.4332e-35	CSS0044722	0	12.9346	-6.0067	3.4183e-05
CSS0007293	0	30.3666	-7.4257	2.076e-08	CSS0050174	0	20.0866	-6.72	1.1739e-06	CSS0002121	34.8977	0	7.6867	4.6172e-09	CSS0005010	1.0072	165.693	-7.3952	5.5035e-17	CSS0035281	0	19.9934	-6.646	1.6531e-06	CSS0037676	4.90344	320.091	-5.9853	7.8246e-47
CSS0047095	0	30.2492	-7.4244	2.7777e-08	CSS0022140	0	19.9373	-6.7155	1.2406e-06	CSS0014059	34.6778	0	7.6795	4.735e-09	CSS0000791	0.604957	109.765	-7.3915	1.2922e-11	CSS0033917	0	19.9697	-6.6445	1.3959e-06	CSS0021523	0.835457	46.0964	-5.9842	1.3099e-07
CSS0010455	0.808552	162.332	-7.4216	5.5909e-17	CSS0007713	6.56604	711.668	-6.7025	4.4919e-86	CSS0040674	431.456	2.13659	7.6596	3.1131e-41	CSS0046523	0	30.4192	-7.3892	2.6516e-08	CSS0010542	7.3305	708.83	-6.6165	2.9814e-84	CSS0017199	0	12.7471	-5.9836	4.5582e-05
CSS0003048	0.671151	108.539	-7.4148	1.0292e-11	CSS0030895	0	19.7568	-6.6962	1.3635e-06	CSS0041723	34.1466	0	7.6587	6.0044e-09	CSS0048397	0	30.2744	-7.3802	2.488e-08	CSS0011446	2.50271	245.893	-6.6046	9.2617e-30	CSS0035796	0	12.738	-5.9828	4.8163e-05
CSS0027156	0	29.6678	-7.3956	2.9367e-08	CSS0016681	1.14114	106.884	-6.695	9.4304e-14	CSS0008323	34.1587	0	7.6563	7.6185e-09	CSS0021478	13.577	2237.75	-7.3776	1.1961e-215	CSS0026862	0	19.4192	-6.6034	1.7559e-06	CSS0046469	0	12.7267	-5.9815	4.1146e-05
CSS0003061	1.08264	160.402	-7.3932	6.3751e-17	CSS0029111	4.97492	493.091	-6.6839	1.7782e-60	CSS0047378	34.0508	0	7.6555	5.5725e-09	CSS0042678	0	30.1104	-7.3771	2.8556e-08	CSS0026106	0	19.3245	-6.5937	2.0463e-06	CSS0005818	0.310959	24.6263	-5.9743	9.8315e-06
CSS0039621	0	29.4919	-7.3886	3.447e-08	CSS0008542	0.389289	38.0413	-6.6834	3.6915e-07	CSS0040115	34.0822	0	7.6534	5.6013e-09	CSS0046108	0	30.0913	-7.3729	2.6934e-08	CSS0032976	0	19.2208	-6.5913	1.9722e-06	CSS0039948	1.10111	68.2335	-5.973	7.9464e-11
CSS0010443	4.66788	845.535	-7.3844	6.848e-86	CSS0027442	0.29055	38.1572	-6.6826	3.8719e-07	CSS0015267	33.736	0	7.6386	6.2482e-09	CSS0005193	0	29.7341	-7.3529	3.0169e-08	CSS0035203	0.999341	103.708	-6.5865	2.9511e-13	CSS0023853	0.310959	24.514	-5.969	1.0612e-05
CSS0005765	1.50501	264	-7.3825	1.9664e-27	CSS0047424	23.6628	2405.9	-6.6702	6.855e-286	CSS0043271	65.3436	0.338303	7.6321	1.9164e-09	CSS0002939	0	29.447	-7.3478	3.4412e-08	CSS0036346	0	19.1262	-6.5814	2.0105e-06	CSS0031412	0	12.5389	-5.9638	4.2757e-05
CSS0035850	3.90993	683.685	-7.3753	1.0573e-69	CSS0004528	0	19.1965	-6.6539	1.6866e-06	CSS0008094	421.699	2.18575	7.6248	1.1408e-40	CSS0031350	0	29.4008	-7.3311	4.4468e-08	CSS0039184	0.367297	36.7605	-6.5642	6.0511e-07	CSS0015178	4.55653	270.873	-5.9587	7.5815e-40
CSS0022234	0	29.1056	-7.3668	2.772e-08	CSS0036801	2.32192	240.833	-6.6533	3.4013e-30	CSS0007672	2043.43	10.0921	7.6233	6.3311e-194	CSS0013141	1.05708	157.103	-7.3138	1.5065e-16	CSS0019337	0.333114	36.4941	-6.5554	6.8022e-07	CSS0011123	0	12.4256	-5.9529	5.0724e-05
CSS0010777	0.696456	104.498	-7.3607	1.3724e-11	CSS0016867	0.970389	103.088	-6.6525	1.8622e-13	CSS0036173	32.8865	0	7.6061	8.3613e-09	CSS0032612	0.352361	55.7947	-7.3043	1.2246e-08	CSS0024779	0	18.7621	-6.5544	2.3549e-06	CSS0027735	0	12.3797	-5.9485	5.3629e-05
CSS0020608	0	28.8668	-7.3573	3.4709e-08	CSS0035939	0.970389	102.701	-6.6478	1.7218e-13	CSS0009283	416.053	2.16474	7.6054	1.307e-40	CSS0048156	0	28.6594	-7.3012	4.6628e-08	CSS0038843	0	18.6052	-6.544	4.1685e-06	CSS0011856	0	12.3596	-5.9405	4.8141e-05
CSS0033155	0	28.8531	-7.3566	4.1634e-08	CSS0000800	0.362566	36.7785	-6.6369	5.2898e-07	CSS0031165	32.8288	0	7.601	7.3641e-09	CSS0017111	0	28.5315	-7.2953	4.1641e-08	CSS0001336	0.386732	36.059	-6.5389	8.3083e-07	CSS0004248	0.310959	23.7961	-5.9273	1.3237e-05
CSS0046227	0.808552	155.053	-7.3548	1.276e-16	CSS0001682	0	18.8914	-6.6304	2.1068e-06	CSS0038503	32.72	0	7.5971	9.5069e-09	CSS0039799	0.302479	55.3086	-7.2903	1.4672e-08	CSS0037697	0.333114	36.0591	-6.5328	7.5109e-07	CSS0017414	0.372427	23.7229	-5.9205	1.3791e-05
CSS0019531	1.4797	257.272	-7.3448	3.3434e-27	CSS0001230	9.3282	915.068	-6.6303	2.2358e-113	CSS0000789	32.5976	0	7.5896	7.9603e-09	CSS0021238	0	28.2789	-7.2849	4.4808e-08	CSS0012494	0.666227	66.5803	-6.5325	5.0931e-09	CSS0022019	0	12.1425	-5.9132	5.8834e-05
CSS0044716	0	28.4785	-7.3382	3.9216e-08	CSS0008035	0	18.737	-6.6206	2.5172e-06	CSS0025350	32.3903	0	7.5853	1.1199e-08	CSS0043236	0	28.3315	-7.2837	4.635e-08	CSS0024583	1.76812	166.822	-6.5319	4.9061e-21	CSS0008633	0	12.0496	-5.9042	5.8764e-05
CSS0039578	0.335575	55.5969	-7.3381	1.0106e-08	CSS0035022	0.362566	36.4745	-6.6163	6.2104e-07	CSS0017095	32.4686	0	7.582	1.0542e-08	CSS0007914	1.66204	253.419	-7.271	1.3322e-26	CSS0024663	0	18.4691	-6.5316	2.5842e-06	CSS0037479	0	12.0415	-5.9036	8.5423e-05
CSS0036893	0	28.4327	-7.333	3.5979e-08	CSS0026551	0	18.7338	-6.6163	2.1912e-06	CSS0019509	32.4467	0	7.5811	9.3771e-09	CSS0042555	0	27.9531	-7.2682	4.8937e-08	CSS0045408	0.367297	35.7039	-6.5232	7.5514e-07	CSS0007263	0	12.0016	-5.8993	5.8739e-05
CSS0031823	0	28.43	-7.3328	3.7024e-08	CSS0004390	0	18.6483	-6.6154	2.067e-06	CSS0021635	32.2096	0	7.5759	9.6658e-09	CSS0015007	0	27.9627	-7.2651	5.9485e-08	CSS0004528	0	18.1613	-6.5074	3.6497e-06	CSS0002412	0	11.9833	-5.8976	5.8146e-05
CSS0004528	0	28.4108	-7.332	5.3217e-08	CSS0008433	0	18.661	-6.6117	2.1758e-06	CSS0037438	32.2592	0	7.5744	9.077e-09	CSS0003884	0	27.589	-7.2531	5.9734e-08	CSS0005010	1.10658	98.475	-6.5058	5.5741e-13	CSS0045377	1.89127	107.565	-5.8923	1.4394e-16
CSS0023832	0	28.3604	-7.33	3.6045e-08	CSS0005497	0.29055	35.8609	-6.5912	6.594e-07	CSS0018173	402.994	2.01726	7.5617	8.4502e-40	CSS0032600	0.352361	53.7434	-7.2454	1.7138e-08	CSS0028400	0.386732	35.3814	-6.5039	9.6251e-07	CSS0020293	0	11.8792	-5.8871	6.694e-05
CSS0045849	0	28.4252	-7.3293	4.3211e-08	CSS0011960	0	18.2883	-6.5878	2.3248e-06	CSS0036525	31.8374	0	7.5591	1.2742e-08	CSS0015794	0	27.4738	-7.2451	6.3259e-08	CSS0016326	0	17.9748	-6.4952	3.296e-06	CSS0022787	1.95274	106.944	-5.8787	9.5701e-17
CSS0013594	0.360881	55.0729	-7.3254	1.0931e-08	CSS0016851	0.389289	35.6089	-6.5828	6.5513e-07	CSS0007717	31.7779	0	7.5571	1.1748e-08	CSS0045141	0	27.5799	-7.2437	7.4609e-08	CSS0043116	0.367297	35.0054	-6.491	9.0223e-07	CSS0019954	0	11.7761	-5.8767	7.2841e-05
CSS0005944	0	28.192	-7.3254	8.0637e-08	CSS0019109	0	18.2797	-6.5826	2.4564e-06	CSS0049848	344.091	1.72811	7.5567	1.8713e-34	CSS0024396	0	27.5778	-7.2425	6.1487e-08	CSS0049527	3.56036	324.144	-6.4891	1.063e-40	CSS0021799	14.0941	804.425	-5.8695	1.4757e-119
CSS0046072	0	28.1714	-7.3223	4.2418e-08	CSS0035533	0	17.9798	-6.5631	2.6585e-06	CSS0017128	286.343	1.43897	7.5556	8.2464e-29	CSS0009815	0	27.4691	-7.2411	5.8158e-08	CSS0035903	1.49331	128.857	-6.4782	8.327e-17	CSS0020078	0	11.709	-5.8635	7.8172e-05
CSS0008993	0	28.0602	-7.3176	4.9482e-08	CSS0032600	0	17.8946	-6.5576	2.933e-06	CSS0046213	31.6654	0	7.5528	1.4085e-08	CSS0012932	0	27.4797	-7.2383	6.153e-08	CSS0017585	0	17.7498	-6.476	3.7539e-06	CSS0043877	1.55479	104.033	-5.8614	3.1912e-16
CSS0029210	0.269517	54.295	-7.3035	1.2679e-08	CSS0018372	0.389289	35.1149	-6.5571	1.2935e-06	CSS0038580	31.7969	0	7.5513	1.2014e-08	CSS0041954	2.0144	297.018	-7.2376	2.2563e-31	CSS0046688	0.367297	34.6414	-6.4742	1.0394e-06	CSS0042026	0	11.7002	-5.8567	9.1048e-05
CSS0028756	0.269517	54.1197	-7.2998	1.3587e-08	CSS0025813	0.679839	64.1766	-6.5539	4.7837e-09	CSS0028402	31.6714	0	7.5466	1.1306e-08	CSS0026242	0	27.3672	-7.2334	6.4452e-08	CSS0026551	0	17.6995	-6.4726	3.669e-06	CSS0031849	4.08415	249.758	-5.8549	1.1554e-36
CSS0035248	0	27.7954	-7.2998	4.4503e-08	CSS0013657	0	17.8771	-6.5517	2.8389e-06	CSS0036648	342.47	1.86846	7.5464	2.6245e-34	CSS0041489	4.26409	640.443	-7.2302	1.2208e-66	CSS0009182	0	17.6907	-6.4676	3.7661e-06	CSS0006126	0	11.6243	-5.8548	8.564e-05
CSS0023384	0	27.6481	-7.2937	4.8242e-08	CSS0011446	2.78322	256.695	-6.5479	4.6998e-33	CSS0049627	31.6494	0	7.5459	1.1683e-08	CSS0025291	0.302479	52.999	-7.2289	1.9257e-08	CSS0038213	0	17.6255	-6.4676	4.0962e-06	CSS0023196	0.417729	22.6168	-5.8505	2.2344e-05
CSS0035975	1.72849	249.321	-7.292	8.698e-27	CSS0031401	0	17.7954	-6.5462	2.9462e-06	CSS0029463	170.754	0.944735	7.5435	1.0999e-17	CSS0018739	0	27.3713	-7.2255	9.9948e-08	CSS0005406	0	17.6374	-6.4641	5.8194e-06	CSS0027605	0	11.5784	-5.8503	7.5895e-05
CSS0025454	1.39291	198.44	-7.2861	1.1734e-21	CSS0001888	0	17.6337	-6.5397	4.4393e-06	CSS0008987	31.4281	0	7.5378	1.1865e-08	CSS0039812	0.686171	98.2812	-7.223	3.9444e-11	CSS0016488	0	17.5959	-6.4612	3.7725e-06	CSS0033259	0	11.5794	-5.8503	9.4183e-05
CSS0012560	0	27.5701	-7.2837	6.7356e-08	CSS0018840	0	17.5434	-6.5296	3.5218e-06	CSS0040872	61.1587	0.338303	7.5361	3.3834e-09	CSS0010946	0	26.9755	-7.217	6.7399e-08	CSS0047657	0	17.5871	-6.4607	3.7924e-06	CSS0027775	0	11.4559	-5.8375	8.9538e-05
CSS0007205	0	27.4522	-7.2818	4.6644e-08	CSS0008532	0	17.4828	-6.5294	4.1198e-06	CSS0016178	31.1062	0	7.5259	1.4415e-08	CSS0007713	3.68922	536.506	-7.2153	2.2337e-56	CSS0038303	0	17.5101	-6.4554	3.8876e-06	CSS0033065	0	11.4654	-5.8321	8.2067e-05
CSS0026233	0	27.416	-7.2803	4.6971e-08	CSS0035903	1.1622	124.953	-6.5221	1.5304e-16	CSS0040538	280.99	1.62134	7.524	1.1372e-28	CSS0046072	0	26.8763	-7.2123	7.1579e-08	CSS0008150	0	17.4953	-6.4545	4.6898e-06	CSS0038081	0	11.447	-5.8302	8.9271e-05
CSS0008206	0	27.3245	-7.2765	5.2496e-08	CSS0036548	0	17.3764	-6.5217	5.1361e-06	CSS0023316	60.4662	0.338303	7.5195	3.7448e-09	CSS0031505	0	26.9414	-7.2094	8.5054e-08	CSS0036548	0	17.5132	-6.4486	8.0658e-06	CSS0044436	0	11.4276	-5.8281	8.1828e-05
CSS0006709	0.335575	53.1507	-7.2734	1.48e-08	CSS0026124	2.17788	218.45	-6.5153	2.2052e-28	CSS0049805	30.9526	0	7.517	1.2971e-08	CSS0016677	0	26.7335	-7.203	7.2098e-08	CSS0022263	0	17.4509	-6.4471	4.7329e-06	CSS0024247	1.53501	82.5713	-5.8276	2.724e-13
CSS0001501	2.35431	391.331	-7.2732	9.5547e-42	CSS0040964	1.76754	154.754	-6.4967	1.0641e-20	CSS0027156	30.9189	0	7.5156	1.5739e-08	CSS0046821	0.654839	96.541	-7.2003	4.7e-11	CSS0041486	0	17.4391	-6.4465	5.0988e-06	CSS0001344	0	11.3511	-5.82	9.9476e-05
CSS0046730	0.269517	53.0163	-7.2724	1.612e-08	CSS0009897	1.06913	92.9057	-6.4948	8.4699e-13	CSS0046565	30.8429	0	7.5096	1.8713e-08	CSS0031823	0	26.5675	-7.1985	8.5428e-08	CSS0008082	0.666227	62.7889	-6.4463	8.5066e-09	CSS0032166	1.42824	81.527	-5.8189	3.9855e-13
CSS0049020	0	27.1104	-7.2673	6.0283e-08	CSS0025809	0.581101	60.753	-6.4797	9.0266e-09	CSS0039621	30.7328	0	7.5086	1.8528e-08	CSS0023461	0.352361	51.957	-7.196	2.4498e-08	CSS0026896	0	17.3502	-6.4445	4.5683e-06	CSS0048390	6.14365	346.217	-5.8155	7.4356e-53
CSS0016326	0	27.1505	-7.2654	5.3395e-08	CSS0013850	0	16.9352	-6.4784	4.5405e-06	CSS0035887	30.7163	0	7.5047	1.3263e-08	CSS0008206	0	26.4639	-7.1879	8.1136e-08	CSS0032202	0	17.3799	-6.4422	4.4796e-06	CSS0002696	0	11.2766	-5.8123	9.1465e-05
CSS0014432	0.721762	97.0201	-7.2517	3.0864e-11	CSS0041954	4.55076	396.232	-6.4747	4.0681e-52	CSS0047389	30.6762	0	7.5033	1.3391e-08	CSS0023494	0	26.4219	-7.1861	8.3995e-08	CSS0016963	1.10658	94.127	-6.4417	1.1798e-12	CSS0032286	0	11.2024	-5.798	0.00011733
CSS0030066	0	26.7848	-7.2461	5.8615e-08	CSS0023850	0	16.7805	-6.4714	5.9653e-06	CSS0045947	661.123	3.57556	7.4982	4.3772e-66	CSS0044001	0.98865	142.633	-7.1777	6.3135e-16	CSS0018372	0.386732	33.789	-6.4378	1.3028e-06	CSS0012827	0.683385	40.1407	-5.7972	4.5257e-07
CSS0044712	0.630398	96.1338	-7.2438	3.5582e-11	CSS0026905	0	16.8967	-6.4663	5.6324e-06	CSS0012197	219.75	1.22001	7.494	7.9998e-23	CSS0012950	0	26.1513	-7.1703	8.6621e-08	CSS0010455	0.386732	33.6557	-6.4352	1.1565e-06	CSS0019447	0	11.0694	-5.7896	0.0001308
CSS0013847	10.7178	1677.53	-7.2418	1.1551e-178	CSS0017917	0.29055	32.6324	-6.4651	1.2907e-06	CSS0041207	219.906	1.22001	7.4934	8.0083e-23	CSS0017095	0	26.0112	-7.1642	9.0941e-08	CSS0001356	0	17.2319	-6.4319	4.9423e-06	CSS0029980	0	11.1364	-5.7854	0.00019136
CSS0012458	0	26.7049	-7.2393	8.7674e-08	CSS0026458	0.725132	60.6643	-6.4636	8.3696e-09	CSS0022234	30.3299	0	7.4868	1.4818e-08	CSS0000405	0	25.8462	-7.16	1.047e-07	CSS0034133	0.666227	61.8891	-6.4281	1.0258e-08	CSS0011246	1.66156	99.0942	-5.7826	8.0899e-16
CSS0002939	0	26.6606	-7.2371	7.5285e-08	CSS0031919	0	16.6779	-6.46	5.3627e-06	CSS0010777	108.894	0.53626	7.4844	6.5517e-12	CSS0047450	0	25.7129	-7.1471	9.9635e-08	CSS0023812	0	17.226	-6.4273	5.1973e-06	CSS0032763	0	10.9574	-5.7713	0.00013019
CSS0041640	0.630398	95.1019	-7.2272	4.2697e-11	CSS0024785	0	16.742	-6.4598	4.6266e-06	CSS0044001	218.193	1.31119	7.4788	8.6792e-23	CSS0028055	0.302479	49.9936	-7.1447	3.3646e-08	CSS0016711	1.10658	93.0764	-6.4235	1.3577e-12	CSS0043052	0.372427	21.2718	-5.7637	2.5947e-05
CSS0001230	8.64315	1281.7	-7.2253	1.1527e-137	CSS0047665	0	16.6315	-6.4591	1.1359e-05	CSS0025655	58.29	0.26813	7.4687	5.1935e-09	CSS0042036	0.333811	49.7223	-7.1352	3.11e-08	CSS0013234	0	17.1698	-6.4233	5.0644e-06	CSS0037448	0	10.9374	-5.7623	0.00011518
CSS0028145	0.335575	51.3088	-7.2232	2.0427e-08	CSS0019705	0	16.472	-6.4445	7.1111e-06	CSS0034573	809.442	4.40811	7.4681	5.1093e-82	CSS0027642	0	25.3441	-7.1264	1.1982e-07	CSS0028098	0	16.998	-6.4157	5.3703e-06	CSS0028651	0	10.9363	-5.7622	0.00013011
CSS0044442	0	26.2717	-7.2201	6.8858e-08	CSS0019623	0.778577	59.836	-6.44	9.6266e-09	CSS0036573	162.192	1.01491	7.4657	2.6396e-17	CSS0016851	0	25.4035	-7.1195	1.8017e-07	CSS0026458	0.734594	61.836	-6.4152	1.4082e-08	CSS0018370	1.03965	58.637	-5.76	7.1105e-10
CSS0012950	0	26.2218	-7.2179	7.5019e-08	CSS0000226	0	16.4119	-6.4358	6.4214e-06	CSS0011090	215.044	1.14269	7.4636	1.3244e-22	CSS0011008	1.03853	136.163	-7.1071	1.3142e-15	CSS0009608	0	16.9566	-6.4083	5.5767e-06	CSS0036663	0	10.8343	-5.751	0.00011904
CSS0016677	0	26.224	-7.2179	9.5786e-08	CSS0024096	8.99484	795.826	-6.4299	6.1721e-105	CSS0006055	29.8051	0	7.4631	2.2866e-08	CSS0036893	0	24.8945	-7.1026	2.1349e-07	CSS0032617	7.0671	605.981	-6.3924	3.4228e-77	CSS0042858	0	10.8251	-5.7501	0.00012378
CSS0002862	1.08264	141.634	-7.2123	3.8434e-16	CSS0020899	4.04416	353.879	-6.4293	1.2047e-46	CSS0020950	29.8858	0	7.4629	2.0045e-08	CSS0026044	0	24.8887	-7.0981	1.3526e-07	CSS0004126	0	16.5127	-6.3676	6.5998e-06	CSS0005834	2.2637	116.067	-5.7387	2.0524e-18
CSS0021361	0	26.1727	-7.2119	7.4342e-08	CSS0026106	0	16.4337	-6.4278	5.8244e-06	CSS0050293	29.7707	0	7.4584	1.9578e-08	CSS0005765	1.56228	224.385	-7.0961	3.5034e-25	CSS0031435	1.86061	149.25	-6.3674	6.039e-20	CSS0022507	6.61712	370.036	-5.7353	3.8196e-25
CSS0013545	0.605093	93.7768	-7.2092	4.6935e-11	CSS0040142	0	16.3485	-6.4219	6.3599e-06	CSS0044716	29.6784	0	7.4583	2.1059e-08	CSS0008528	0.704721	89.7601	-7.0863	1.2574e-10	CSS0024733	1.06771	89.3738	-6.3662	2.4103e-12	CSS0006264	0.372427	20.8488	-5.7326	3.1493e-05
CSS0036960	1.7791	235.31	-7.2075	3.8443e-26	CSS0044264	3.2794	264.754	-6.4206	1.3091e-35	CSS0001965	29.6758	0	7.4582	2.1016e-08	CSS0001041	0	24.5762	-7.0795	1.6583e-07	CSS0047808	0	16.4297	-6.3662	7.3275e-06	CSS0015086	0	10.6648	-5.7323	0.00013619
CSS0026038	0.696456	93.7831	-7.2054	4.538e-11	CSS0045849	0	16.1726	-6.414	6.4286e-06	CSS0046433	267.589	1.50915	7.4569	6.8198e-28	CSS0011255	0.654839	88.0379	-7.0673	1.3602e-10	CSS0000843	0	16.4268	-6.3613	6.5928e-06	CSS0008175	0	10.6362	-5.729	0.00013815
CSS0032633	0.721762	93.4235	-7.1973	4.8655e-11	CSS0031598	0	16.2157	-6.4074	7.4834e-06	CSS0036893	29.6296	0	7.4529	1.9299e-08	CSS0035209	0.604957	87.4776	-7.0597	1.4262e-10	CSS0050174	0	16.412	-6.3604	7.1292e-06	CSS0007996	0	10.6917	-5.7282	0.00014705
CSS0026578	0	25.8574	-7.1941	9.2562e-08	CSS0015206	3.17251	260.98	-6.4041	2.5697e-35	CSS0031823	29.627	0	7.4528	1.9867e-08	CSS0027513	2.78178	346.087	-7.0377	5.3674e-39	CSS0035674	24.5639	1966.11	-6.3235	5.2039e-252	CSS0024559	1.05581	57.306	-5.7261	8.3428e-10
CSS0008034	0.696456	93.0474	-7.1932	4.7467e-11	CSS0047706	6.40661	522.176	-6.4018	2.1708e-69	CSS0023814	29.5973	0	7.4517	1.8614e-08	CSS0008993	0	23.7738	-7.0372	2.0094e-07	CSS0031321	3.13944	259.68	-6.3231	2.3646e-34	CSS0043333	0	10.6549	-5.7241	0.00014157
CSS0029124	0	25.8349	-7.1931	8.18e-08	CSS0030765	0.751855	57.9363	-6.3987	1.224e-08	CSS0031832	29.5119	0	7.4484	2.0411e-08	CSS0045510	0	23.7472	-7.0362	2.4822e-07	CSS0045880	1.10658	86.6565	-6.3222	3.5354e-12	CSS0003192	0	10.609	-5.7192	0.00017888
CSS0046523	0	25.4515	-7.1759	1.0087e-07	CSS0032617	7.71533	661.271	-6.3951	1.3705e-88	CSS0005944	29.381	0	7.4455	4.4152e-08	CSS0003377	0	23.7843	-7.0339	1.9675e-07	CSS0001230	15.974	1267.16	-6.3171	5.3085e-164	CSS0047311	0	10.5988	-5.7178	0.00014498
CSS0004722	0.269517	49.4951	-7.1699	2.6308e-08	CSS0009182	0	15.951	-6.3924	1.3566e-05	CSS0046072	29.3593	0	7.4424	2.2794e-08	CSS0047032	0.604957	85.5246	-7.0325	1.799e-10	CSS0032667	0	15.9266	-6.3152	8.9881e-06	CSS0047944	1.14642	57.2195	-5.7162	9.0622e-10
CSS0045976	2.43023	364.741	-7.1694	1.1328e-40	CSS0004351	0	16.0133	-6.3919	7.864e-06	CSS0034462	689.296	4.08951	7.441	4.8181e-71	CSS0033208	0	23.753	-7.0285	2.0604e-07	CSS0021041	1.12133	86.3932	-6.3148	3.5419e-12	CSS0005417	0	10.5045	-5.7139	0.00017299
CSS0003377	0	25.3914	-7.1693	9.1408e-08	CSS0023620	2.50082	200.853	-6.3891	1.6489e-27	CSS0025266	57.2012	0.317292	7.4397	6.4952e-09	CSS0024306	0	23.5774	-7.0274	2.2519e-07	CSS0023408	0	15.7697	-6.3078	1.023e-05	CSS0042099	2.24753	113.831	-5.712	2.6109e-18
CSS0026794	0	25.2911	-7.1647	1.0117e-07	CSS0004126	0	15.9494	-6.3871	7.0371e-06	CSS0030682	29.1114	0	7.4292	2.3044e-08	CSS0033659	2.96018	384.591	-7.025	1.2862e-43	CSS0027731	0	15.826	-6.3075	1.0332e-05	CSS0003659	0	10.5131	-5.708	0.00014615
CSS0016132	0	25.2678	-7.1599	1.3113e-07	CSS0038959	18.3391	1517.11	-6.3853	1.019e-202	CSS0046671	312.923	1.65794	7.4227	5.9677e-33	CSS0027365	1.99585	256.842	-7.0239	2.7525e-29	CSS0030026	0	15.7846	-6.3044	9.1734e-06	CSS0000012	2.82415	150.485	-5.7027	3.1513e-24
CSS0031228	0	25.1259	-7.1532	1.078e-07	CSS0008071	1.43169	114.714	-6.3853	3.6599e-16	CSS0035248	28.963	0	7.4196	2.392e-08	CSS0026227	0	23.3524	-7.0155	2.799e-07	CSS0009398	0	15.7431	-6.3012	8.8898e-06	CSS0018617	0	10.4569	-5.7017	0.00014674
CSS0021478	14.0535	2072.8	-7.1526	5.8027e-229	CSS0001772	0.389289	30.8112	-6.3817	1.899e-06	CSS0045946	56.3728	0.317292	7.4193	6.6513e-09	CSS0030017	0	23.4728	-7.0149	2.1671e-07	CSS0003549	0.734594	56.9286	-6.298	2.5412e-08	CSS0009103	7.14735	355.288	-5.6879	1.0949e-55
CSS0029341	0	25.07	-7.1506	1.0706e-07	CSS0008193	0	15.6797	-6.367	7.9505e-06	CSS0048020	156.072	0.853552	7.4161	5.2728e-17	CSS0025654	0	23.4585	-7.014	2.1778e-07	CSS0008193	0	15.6987	-6.2979	9.4296e-06	CSS0017268	2.88561	148.877	-5.6858	4.0585e-24
CSS0040358	0	25.0092	-7.1478	1.1245e-07	CSS0026004	0	15.7438	-6.3666	8.1063e-06	CSS0020039	28.7302	0	7.4104	2.6887e-08	CSS0025454	1.61216	211.687	-7.0126	1.5052e-24	CSS0032289	0	15.7343	-6.2959	1.0889e-05	CSS0025850	0	10.3069	-5.6844	0.00017912
CSS0040869	1.44352	180.422	-7.1464	1.0423e-20	CSS0030530	0.362566	30.3967	-6.358	2.0087e-06	CSS0034074	155.911	0.972887	7.4099	4.8746e-17	CSS0012787	0	23.2918	-7.0062	3.1028e-07	CSS0013172	0	15.6602	-6.295	9.4814e-06	CSS0004914	5.52174	275.939	-5.6661	7.7639e-44
CSS0034399	0.721762	89.9591	-7.144	8.3336e-11	CSS0026213	0	15.6161	-6.3572	8.5293e-06	CSS0041788	310.115	1.75627	7.4059	6.4862e-33	CSS0031885	1.05708	125.911	-6.9978	5.3245e-15	CSS0000657	2.15954	169.966	-6.2944	4.0536e-23	CSS0048921	4.79305	238.595	-5.6636	9.7862e-38
CSS0001244	0.87461	133.302	-7.1341	1.1167e-15	CSS0000504	0.653116	55.8742	-6.3537	1.9174e-08	CSS0026494	28.5297	0	7.4021	3.3906e-08	CSS0050388	0	23.2833	-6.9975	2.5912e-07	CSS0039520	2.43903	197.092	-6.2891	1.4527e-26	CSS0041935	0	10.1469	-5.6586	0.00019573
CSS0013703	0	24.7596	-7.1324	1.7924e-07	CSS0005406	0	15.4738	-6.3509	1.078e-05	CSS0020082	55.4849	0.338303	7.3973	7.6934e-09	CSS0039099	1.9773	250.709	-6.9912	4.0375e-29	CSS0048343	0	15.6011	-6.2856	1.0152e-05	CSS0037115	0	10.1082	-5.654	0.00019213
CSS0050332	0	24.6906	-7.129	1.16e-07	CSS0011255	0	15.5131	-6.3493	8.5021e-06	CSS0049020	28.2532	0	7.3874	3.2686e-08	CSS0039372	0.333811	44.8663	-6.9904	7.053e-08	CSS0018745	0	15.5922	-6.2849	1.0032e-05	CSS0030365	0	10.1085	-5.6467	0.00021761
CSS0028519	1.2608	177.077	-7.1243	2.0318e-20	CSS0006126	0	15.4312	-6.3479	1.0126e-05	CSS0046755	456.525	2.72915	7.3788	1.7771e-48	CSS0037009	0	23.0621	-6.9901	2.5536e-07	CSS0008532	0.333114	30.1542	-6.2805	2.8507e-06	CSS0043415	0	10.004	-5.641	0.00028012
CSS0000216	0.671151	88.7108	-7.1239	8.5663e-11	CSS0045792	0	15.4616	-6.3454	8.6093e-06	CSS0032987	250.947	1.50915	7.3646	4.8715e-27	CSS0019705	0	23.1405	-6.9872	3.1928e-07	CSS0011658	0	15.2814	-6.256	1.2203e-05	CSS0004424	0	10.0422	-5.6386	0.00020482
CSS0025291	0.269517	47.7693	-7.1187	3.5042e-08	CSS0050394	0	15.3032	-6.3413	1.6493e-05	CSS0026619	27.8685	0	7.3643	3.2687e-08	CSS0000924	8.39266	1035.85	-6.9791	1.4463e-116	CSS0009002	2.52683	191.694	-6.2453	2.8182e-26	CSS0007031	3.65025	195.39	-5.6294	4.2479e-31
CSS0027513	2.30828	308.475	-7.1164	4.4758e-35	CSS0016529	0	15.3587	-6.3374	9.081e-06	CSS0019180	749.891	4.42912	7.3591	3.5416e-79	CSS0023481	0	22.7951	-6.9763	3.0447e-07	CSS0029726	3.16894	246.213	-6.2445	2.1193e-33	CSS0017649	0	9.8727	-5.6184	0.00021541
CSS0000405	0	24.3931	-7.115	1.5009e-07	CSS0029581	3.78033	304.464	-6.3353	3.2196e-41	CSS0029740	54.064	0.317292	7.3579	9.5872e-09	CSS0015807	0	22.9956	-6.9756	3.5764e-07	CSS0011045	0	15.0594	-6.2385	1.2353e-05	CSS0037259	1.72303	88.507	-5.6158	9.2703e-15
CSS0011150	0	24.4026	-7.1115	1.3101e-07	CSS0042273	0	15.3196	-6.3341	1.0555e-05	CSS0027526	27.7061	0	7.3539	4.2962e-08	CSS0008150	0	22.9803	-6.9755	5.2533e-07	CSS0042116	2.8747	217.325	-6.2348	8.601e-30	CSS0036922	0	9.84514	-5.6151	0.00022318
CSS0015038	0.605093	86.6048	-7.0936	1.3087e-10	CSS0012955	0	15.3412	-6.3305	9.6525e-06	CSS0017506	27.5159	0	7.3459	4.4564e-08	CSS0013198	0.352361	44.5722	-6.9745	7.8413e-08	CSS0047202	0	14.9677	-6.2262	1.3946e-05	CSS0045408	0.744853	35.4224	-5.6116	1.3011e-06
CSS0026242	0	23.9469	-7.0894	2.0726e-07	CSS0038139	1.83955	138.122	-6.3289	1.4213e-19	CSS0044442	27.3774	0	7.3401	3.7369e-08	CSS0038503	0	22.6666	-6.9663	2.9749e-07	CSS0032948	0	14.9292	-6.2231	1.3698e-05	CSS0000023	0	9.80737	-5.6106	0.00022861
CSS0034133	0	23.998	-7.0881	1.5001e-07	CSS0003651	0	15.2897	-6.3265	1.0041e-05	CSS0002862	147.59	0.80439	7.3383	1.318e-16	CSS0048231	0	22.5934	-6.9587	3.1962e-07	CSS0019705	0	14.7722	-6.2185	2.715e-05	CSS0042675	1.62561	71.1483	-5.609	4.9888e-12
CSS0030455	1.21019	172.124	-7.0867	3.14e-20	CSS0027283	0	15.2776	-6.3208	1.1699e-05	CSS0012950	27.327	0	7.338	4.0783e-08	CSS0025771	0	22.6449	-6.9569	3.4118e-07	CSS0031919	0.386732	28.8164	-6.2138	3.6672e-06	CSS0042653	0	9.84447	-5.6076	0.00027231
CSS0039748	0	23.8636	-7.085	2.5874e-07	CSS0016963	1.43169	108.694	-6.3097	1.0855e-15	CSS0035390	27.4114	0	7.3377	4.4235e-08	CSS0026988	0.636289	81.8067	-6.9567	3.7154e-10	CSS0038959	17.8735	1313.92	-6.2134	5.6041e-170	CSS0017872	0	9.74239	-5.5954	0.00034417
CSS0045645	0	23.798	-7.0785	1.7096e-07	CSS0016095	0	15.0714	-6.3096	1.0822e-05	CSS0025514	27.292	0	7.3365	4.0922e-08	CSS0010443	5.98178	732.773	-6.9534	2.6458e-84	CSS0009484	0	14.7871	-6.2117	1.4775e-05	CSS0000058	0	9.73116	-5.5934	0.00025045
CSS0024670	2.11467	257.245	-7.0739	6.2177e-30	CSS0009398	0.362566	29.2101	-6.3026	2.649e-06	CSS0006742	27.2869	0	7.3363	4.2724e-08	CSS0000657	1.96452	242.303	-6.9423	1.2052e-28	CSS0027149	0	14.719	-6.2062	1.4682e-05	CSS0003479	0	9.66548	-5.5928	0.00029452
CSS0025813	0.630398	85.1954	-7.0728	1.528e-10	CSS0045789	0	14.9224	-6.2979	1.369e-05	CSS0015599	53.1115	0.317292	7.3336	1.093e-08	CSS0013236	1.89609	240.449	-6.9346	1.548e-28	CSS0023806	0.734594	52.8647	-6.1928	4.7934e-08	CSS0019966	3.33567	156.879	-5.5867	1.7009e-25
CSS0002406	1.2608	170.57	-7.0718	3.1501e-20	CSS0006537	0	14.9226	-6.2929	1.4583e-05	CSS0007473	196.158	1.22001	7.3287	8.3426e-22	CSS0045849	0	22.0633	-6.9342	4.4645e-07	CSS0043265	0	14.497	-6.1828	1.8637e-05	CSS0033681	0	9.66481	-5.5852	0.00027438
CSS0023673	0.539035	84.8327	-7.0691	1.8251e-10	CSS0029347	1.69552	133.89	-6.2917	2.7773e-19	CSS0049834	26.8944	0	7.312	6.5038e-08	CSS0037494	0	22.1789	-6.9285	3.7394e-07	CSS0027341	2.56102	182.429	-6.1743	1.6921e-25	CSS0040169	0.835457	34.8845	-5.5762	1.4058e-06
CSS0006435	3.7518	468.863	-7.0669	1.2151e-53	CSS0016488	0	14.823	-6.2896	1.3848e-05	CSS0048393	96.5187	0.585422	7.3071	2.3374e-11	CSS0030455	1.29113	159.332	-6.9234	2.7768e-19	CSS0047706	6.28895	468.508	-6.1741	3.257e-64	CSS0016888	0	9.5338	-5.5758	0.000386
CSS0011008	0.808552	126.842	-7.0662	2.8291e-15	CSS0025850	0	14.8017	-6.288	1.3653e-05	CSS0003377	26.4589	0	7.2892	4.9884e-08	CSS0049862	0	21.9853	-6.922	4.116e-07	CSS0032074	0	14.3845	-6.1736	1.7984e-05	CSS0005343	0	9.53313	-5.5688	0.00030212
CSS0005107	1.44352	169.854	-7.0597	3.4384e-20	CSS0006256	0.679839	53.1868	-6.2858	3.3715e-08	CSS0001733	143.044	0.951877	7.286	2.505e-16	CSS0029804	0	21.9577	-6.9208	3.8465e-07	CSS0006700	0	14.426	-6.1719	1.902e-05	CSS0036337	0	9.49638	-5.5644	0.00028001
CSS0031435	1.07807	168.167	-7.0588	5.1734e-20	CSS0043265	0	14.8572	-6.2817	1.3131e-05	CSS0036006	26.2679	0	7.2768	5.7756e-08	CSS0047462	0	21.9703	-6.9184	5.35e-07	CSS0040238	1.50806	103.181	-6.157	5.6064e-15	CSS0023700	0.621917	33.4187	-5.5519	3.3304e-06
CSS0041699	0	23.525	-7.0568	2.0105e-07	CSS0046930	0	14.7806	-6.2813	1.212e-05	CSS0029341	26.1231	0	7.2705	5.8578e-08	CSS0027156	0	21.8213	-6.9175	4.598e-07	CSS0026220	0	14.1359	-6.1522	2.7155e-05	CSS0005296	0.835457	34.3966	-5.5506	2.1281e-06
CSS0024580	0	23.4166	-7.0514	2.0059e-07	CSS0017553	0	14.6211	-6.2625	1.8689e-05	CSS0040358	26.0622	0	7.2678	6.159e-08	CSS0023197	0	21.8871	-6.9167	4.2765e-07	CSS0033294	0	14.1655	-6.15	2.0555e-05	CSS0033218	30.5692	1421.18	-5.5478	4.245e-227
CSS0010706	0	23.2753	-7.0444	2.2205e-07	CSS0004559	0.389289	28.2893	-6.2614	3.9797e-06	CSS0030868	93.7849	0.585422	7.2654	3.4494e-11	CSS0003904	0	21.8844	-6.9128	3.9022e-07	CSS0019512	1.50806	102.169	-6.1417	6.2676e-15	CSS0019606	0	9.40282	-5.5449	0.00035682
CSS0000690	0	23.0651	-7.0297	2.251e-07	CSS0026911	0.362566	28.4979	-6.259	3.7711e-06	CSS0034403	50.5778	0.338303	7.2633	1.6317e-08	CSS0001122	3.55236	433.797	-6.9105	4.3774e-51	CSS0031598	0	14.1153	-6.1408	2.5739e-05	CSS0015515	1.56414	67.8119	-5.544	7.4558e-12
CSS0020752	0.269517	44.6563	-7.0217	6.3309e-08	CSS0037987	0	14.5324	-6.2557	1.4352e-05	CSS0049100	25.8475	0	7.2584	6.7304e-08	CSS0041937	0	21.6928	-6.9068	6.0122e-07	CSS0041782	0	14.0175	-6.1375	2.3863e-05	CSS0018372	0.728687	33.5188	-5.5302	2.3615e-06
CSS0006393	0	22.7799	-7.0109	2.4673e-07	CSS0047545	0.778577	52.7004	-6.2528	3.5518e-08	CSS0047055	25.8466	0	7.2542	6.3656e-08	CSS0013764	0.604957	78.5786	-6.9061	4.3534e-10	CSS0031009	0	14.0146	-6.1373	2.2153e-05	CSS0028833	0	9.27012	-5.5277	0.00031712
CSS0037009	0	22.7015	-7.0072	4.4074e-07	CSS0003659	0	14.5185	-6.2487	1.8218e-05	CSS0000638	25.757	0	7.2542	7.6097e-08	CSS0030026	0	21.7539	-6.9014	4.913e-07	CSS0016529	0	13.985	-6.1346	2.4099e-05	CSS0036334	0	9.26093	-5.5265	0.00032427
CSS0035278	0.269517	44.1678	-7.0068	6.5581e-08	CSS0016910	3.5165	259.077	-6.2383	2.3463e-36	CSS0036270	25.8207	0	7.2532	9.5214e-08	CSS0017408	0	21.4364	-6.889	5.5495e-07	CSS0004745	0	13.9376	-6.1253	2.3348e-05	CSS0006834	0	9.21295	-5.5202	0.00036824
CSS0012475	0	22.6243	-7.0031	2.4918e-07	CSS0050096	3.34575	257.028	-6.2338	8.8366e-37	CSS0013703	25.7976	0	7.2522	9.943e-08	CSS0040527	0	21.3669	-6.8849	7.4749e-07	CSS0011698	0	13.914	-6.1234	2.366e-05	CSS0010671	0	9.18437	-5.5162	0.00044642
CSS0030555	0	22.5323	-6.9984	2.8003e-07	CSS0044606	0	14.2703	-6.2225	1.9336e-05	CSS0020726	50.106	0.26813	7.2505	1.8162e-08	CSS0028145	0.333811	41.6226	-6.8839	1.3048e-07	CSS0047572	0	13.917	-6.1186	3.4403e-05	CSS0017932	5.42794	247.407	-5.5122	7.047e-41
CSS0043773	0.671151	81.071	-6.9938	2.3577e-10	CSS0048343	0	14.1759	-6.2201	2.0338e-05	CSS0047450	25.7341	0	7.2492	6.3963e-08	CSS0035850	4.35684	500.717	-6.8745	1.6351e-59	CSS0001501	6.19443	426.346	-6.1172	1.6898e-59	CSS0034610	12.067	542.77	-5.5066	1.6625e-88
CSS0016044	0.721762	81.1344	-6.9932	1.9686e-10	CSS0004745	0	14.0482	-6.2098	1.7961e-05	CSS0006011	25.619	0	7.2441	6.75e-08	CSS0028849	0.704721	76.8582	-6.873	5.8659e-10	CSS0028997	0	13.8637	-6.1136	2.6323e-05	CSS0043054	0.310959	17.8145	-5.5057	8.2133e-05
CSS0035203	0.605093	80.553	-6.9908	2.2283e-10	CSS0029714	0	14.0697	-6.2058	1.8131e-05	CSS0015779	25.5945	0	7.243	8.1666e-08	CSS0014432	0.654839	76.7481	-6.8717	5.6668e-10	CSS0002033	2.5952	174.92	-6.1109	4.8553e-25	CSS0030637	4.24557	181.527	-5.5039	2.9448e-30
CSS0029137	0	22.3309	-6.9836	2.8233e-07	CSS0025690	0	13.9579	-6.1962	1.8773e-05	CSS0025291	49.777	0.26813	7.2386	1.8896e-08	CSS0041486	0	21.3939	-6.8706	6.9667e-07	CSS0046930	0	13.7867	-6.1068	2.598e-05	CSS0035719	0.417729	17.8332	-5.5032	0.00010393
CSS0037249	0.539035	79.5969	-6.9803	2.877e-10	CSS0044777	0	13.9579	-6.1962	1.8773e-05	CSS0019535	25.5327	0	7.236	7.588e-08	CSS0003923	1.30968	152.629	-6.8636	6.811e-19	CSS0024096	12.791	871.234	-6.1067	2.656e-120	CSS0006848	2.80798	130.45	-5.4985	4.244e-22
CSS0044606	0	22.2346	-6.9743	3.5067e-07	CSS0044785	0	13.967	-6.1916	2.2764e-05	CSS0000405	25.4211	0	7.2351	8.2656e-08	CSS0044240	0.302479	41.1349	-6.8634	1.4328e-07	CSS0030895	0	13.7601	-6.1045	2.4954e-05	CSS0009905	1.56414	65.7581	-5.4967	1.4032e-11
CSS0018500	2.7405	357.446	-6.9709	1.6094e-42	CSS0032286	0	13.752	-6.1783	2.471e-05	CSS0011150	25.4279	0	7.2313	7.1988e-08	CSS0011510	0	21.2013	-6.8634	5.6042e-07	CSS0050336	0.700411	49.5468	-6.1032	8.2042e-08	CSS0017585	0.372427	17.6083	-5.4921	9.0302e-05
CSS0002063	0	21.9208	-6.9577	3.3716e-07	CSS0006700	0	13.7183	-6.1759	2.1461e-05	CSS0043525	25.4008	0	7.2301	8.1603e-08	CSS0002862	0.704721	76.2723	-6.8611	5.8153e-10	CSS0004881	21.9299	1513.12	-6.1027	1.328e-207	CSS0018523	6.6135	308.062	-5.4898	1.2798e-50
CSS0000360	6.37034	749.862	-6.9566	2.811e-89	CSS0025074	0	13.7951	-6.171	2.7103e-05	CSS0032204	25.393	0	7.2298	7.3915e-08	CSS0020277	0.636289	76.1442	-6.8589	5.6144e-10	CSS0003048	2.43903	170.839	-6.0814	1.1711e-24	CSS0009679	0	9.02446	-5.4873	0.00040173
CSS0000351	0	21.843	-6.9536	3.5983e-07	CSS0010820	0.581101	48.8133	-6.1657	7.4226e-08	CSS0034491	49.3958	0.317292	7.2277	2.0081e-08	CSS0016178	0	21.0353	-6.8579	5.7667e-07	CSS0045486	0	13.5233	-6.0783	3.0286e-05	CSS0021116	1.3053	64.0528	-5.4847	3.503e-11
CSS0050248	0	21.695	-6.9455	5.372e-07	CSS0009484	0	13.6547	-6.1647	2.5751e-05	CSS0030134	49.3026	0.26813	7.2255	2.0423e-08	CSS0031401	0	20.9105	-6.8516	6.4085e-07	CSS0041891	0.367297	26.2	-6.0757	6.8004e-06	CSS0018650	0	9.01358	-5.4791	0.00074787
CSS0015807	0.335575	42.2851	-6.9427	9.2681e-08	CSS0012789	1.52477	121.904	-6.1619	6.1884e-18	CSS0029387	25.2701	0	7.2243	7.4788e-08	CSS0038911	0	20.9095	-6.8512	5.7331e-07	CSS0019623	1.03352	72.8463	-6.0753	3.9108e-11	CSS0046555	0.994344	48.0073	-5.4782	8.0921e-09
CSS0035925	1.35216	155.685	-6.9362	2.1966e-19	CSS0032018	0	13.6194	-6.1552	2.5636e-05	CSS0023494	25.1524	0	7.2189	8.2774e-08	CSS0026273	0.604957	75.2344	-6.8435	7.7348e-10	CSS0047424	26.273	1767.85	-6.0681	6.0875e-245	CSS0047545	1.16258	48.487	-5.4723	6.6285e-09
CSS0023255	0	21.566	-6.9344	3.6533e-07	CSS0009227	0	13.5038	-6.151	2.4887e-05	CSS0022271	406.4	2.84849	7.2091	8.589e-46	CSS0020608	0	20.8219	-6.8419	5.8878e-07	CSS0008035	0	13.4079	-6.0679	2.9248e-05	CSS0013582	0	8.90334	-5.4635	0.00056738
CSS0010366	0	21.4977	-6.9261	4.4001e-07	CSS0038303	0	13.5644	-6.1507	2.6133e-05	CSS0001014	24.9536	0	7.2056	8.602e-08	CSS0015787	0.352361	40.2639	-6.8365	1.8941e-07	CSS0032018	0	13.4079	-6.0679	2.9248e-05	CSS0012789	2.42258	111.23	-5.4609	3.8181e-19
CSS0041188	0.360881	41.5897	-6.9188	1.0587e-07	CSS0030983	0	13.552	-6.1501	3.1571e-05	CSS0004254	24.9536	0	7.2056	8.602e-08	CSS0047517	0	20.6245	-6.8301	8.0965e-07	CSS0050096	4.03489	265.303	-6.0613	5.5784e-38	CSS0026896	0.372427	17.2126	-5.4607	0.00010537
CSS0001336	0	21.3306	-6.9172	5.6322e-07	CSS0004062	0	13.4488	-6.1465	2.5875e-05	CSS0039748	24.8717	0	7.2053	1.4411e-07	CSS0013594	0.352361	40.2368	-6.8274	1.9809e-07	CSS0044143	1.42026	95.9354	-6.0575	2.4585e-14	CSS0020117	1.14642	47.8933	-5.4589	8.2985e-09
CSS0050096	3.10138	381.187	-6.9101	2.0924e-46	CSS0033065	0	13.3885	-6.1411	2.5756e-05	CSS0007391	24.9385	0	7.2008	1.0709e-07	CSS0006966	0.352361	40.1689	-6.8271	1.7056e-07	CSS0012248	0	13.2184	-6.0511	3.1745e-05	CSS0035157	0	8.83801	-5.4547	0.00065588
CSS0008547	0	21.196	-6.9052	5.3552e-07	CSS0037115	0	13.4491	-6.1407	2.9128e-05	CSS0005189	268.613	1.72811	7.2001	6.9751e-31	CSS0037117	0.98865	111.768	-6.8237	2.8415e-14	CSS0037987	0	13.2184	-6.0511	3.1745e-05	CSS0001356	0.310959	17.0976	-5.4481	0.00011268
CSS0044941	0	21.0958	-6.8996	4.9763e-07	CSS0013883	1.16787	72.8609	-6.1388	2.31e-11	CSS0045645	24.801	0	7.1986	9.44e-08	CSS0008797	0.938768	110.858	-6.8145	3.7891e-14	CSS0046473	1.45444	95.8469	-6.0505	3.3518e-14	CSS0006101	0.683385	31.3442	-5.4445	3.5968e-06
CSS0037096	0.335575	40.8487	-6.8958	1.2666e-07	CSS0014827	0.29055	26.1142	-6.1376	6.822e-06	CSS0041699	24.512	0	7.1765	1.1127e-07	CSS0047737	1.01998	111.117	-6.8141	3.4081e-14	CSS0018840	1.16019	72.1479	-6.0493	6.1244e-11	CSS0004838	0	8.76145	-5.4437	0.00046275
CSS0003822	3.01459	338.269	-6.8862	7.6743e-42	CSS0019606	0	13.4475	-6.1349	4.1359e-05	CSS0013056	308.201	1.97523	7.1762	1.8769e-35	CSS0013703	0	20.5029	-6.8109	8.4951e-07	CSS0022401	2.54158	167.258	-6.0466	2.7312e-24	CSS0047596	0	8.76145	-5.4437	0.00046275
CSS0023461	0.605093	74.7329	-6.8842	5.4392e-10	CSS0015253	12.89	886.697	-6.1276	1.2113e-126	CSS0038575	175.958	1.28304	7.1707	9.6806e-21	CSS0040358	0	20.4218	-6.8102	7.8937e-07	CSS0030979	0	13.1503	-6.0448	3.4541e-05	CSS0008515	0	8.69612	-5.4348	0.00052612
CSS0028128	1.08264	112.056	-6.8721	1.5904e-14	CSS0025723	6.617	454.619	-6.1261	1.7044e-66	CSS0027922	47.3217	0.338303	7.1676	2.8444e-08	CSS0037328	1.24125	146.676	-6.8042	1.7428e-18	CSS0025723	6.8754	452.525	-6.0441	3.6301e-64	CSS0008191	7.67547	328.702	-5.4342	1.017e-54
CSS0030191	0.630398	74.0301	-6.8675	5.261e-10	CSS0046384	14.8754	1071.87	-6.1206	4.3862e-80	CSS0039572	24.1938	0	7.1616	1.0895e-07	CSS0012560	0	20.4163	-6.8032	1.1659e-06	CSS0033669	0	13.1888	-6.0426	3.5655e-05	CSS0016328	0	8.62977	-5.4257	0.00050822
CSS0030765	0.696456	73.9353	-6.8603	5.1472e-10	CSS0000155	1.84204	142.013	-6.1191	3.8231e-21	CSS0006966	87.3158	0.606433	7.1599	7.5082e-11	CSS0033736	0.333811	39.2428	-6.7904	2.1182e-07	CSS0002874	0	13.103	-6.0348	3.5523e-05	CSS0011211	0	8.60118	-5.4217	0.00051814
CSS0032502	0.335575	39.6142	-6.8506	1.5785e-07	CSS0041525	0.581101	47.0783	-6.1172	9.0065e-08	CSS0003575	24.0761	0	7.156	1.2177e-07	CSS0017206	0	20.1457	-6.7826	1.2565e-06	CSS0017918	0	13.0911	-6.0341	5.2338e-05	CSS0008082	1.53501	62.2903	-5.4197	2.8938e-11
CSS0017206	0	20.3369	-6.8477	7.2671e-07	CSS0030097	1.65023	117.857	-6.1094	6.0073e-18	CSS0026496	46.8219	0.26813	7.1509	3.0659e-08	CSS0005944	0	19.9854	-6.7815	1.0234e-06	CSS0020562	0	13.0911	-6.0341	5.2338e-05	CSS0025545	0	8.56341	-5.4164	0.00055138
CSS0047860	0.269517	39.5691	-6.8444	1.8816e-07	CSS0001244	0.943667	69.869	-6.0975	4.6969e-11	CSS0000690	24.0351	0	7.1496	1.2456e-07	CSS0033741	2.36676	253.387	-6.7811	2.1854e-31	CSS0015346	0	12.9165	-6.012	4.3549e-05	CSS0014668	0	8.61991	-5.4158	0.00062332
CSS0045233	0	20.2482	-6.8427	1.0591e-06	CSS0024727	0	13.0715	-6.0944	3.6872e-05	CSS0015787	46.7625	0.317292	7.1495	3.2907e-08	CSS0003780	0	19.89	-6.7799	9.1584e-07	CSS0006200	0	12.8484	-6.0115	4.0727e-05	CSS0003561	0	8.56274	-5.4076	0.00059606
CSS0017918	0.605093	72.0944	-6.8335	8.0771e-10	CSS0047572	0	12.9737	-6.0918	3.7477e-05	CSS0023372	23.9174	0	7.144	1.2622e-07	CSS0012657	0	19.8767	-6.7792	1.1589e-06	CSS0019965	23.4379	1503.77	-6.0018	8.363e-212	CSS0016144	0	8.55458	-5.4067	0.0006337
CSS0007613	2.57779	289.513	-6.8327	1.7484e-36	CSS0022252	1.53043	93.8144	-6.0904	1.4629e-14	CSS0027365	256.841	1.72811	7.137	4.4033e-30	CSS0024670	1.69337	179.964	-6.7759	8.8813e-23	CSS0007578	0	12.7952	-6.0008	5.0387e-05	CSS0030177	0	8.526	-5.4025	0.00058626
CSS0034419	0	20.0347	-6.8256	8.1914e-07	CSS0002552	1.11442	70.1458	-6.0881	3.6483e-11	CSS0029660	46.2961	0.317292	7.1335	4.111e-08	CSS0001046	3.2371	356.348	-6.7624	2.6682e-44	CSS0043235	0.386732	24.8266	-5.9995	1.1362e-05	CSS0012816	1.14642	46.0665	-5.4014	1.1915e-08
CSS0000924	9.9194	1113.26	-6.8229	1.1076e-138	CSS0022401	2.23133	161.808	-6.0829	2.611e-24	CSS0006393	23.7367	0	7.1308	1.3676e-07	CSS0037499	0	19.5174	-6.7481	1.0301e-06	CSS0000142	0	12.6117	-5.9774	5.0029e-05	CSS0044528	0	8.45113	-5.4003	0.00071452
CSS0000276	0	19.9235	-6.8191	8.1639e-07	CSS0026896	0	12.9384	-6.0818	3.6463e-05	CSS0012475	23.5763	0	7.123	1.3807e-07	CSS0026125	0	19.3524	-6.7427	1.1805e-06	CSS0036960	4.5597	294.721	-5.9755	3.8916e-43	CSS0026224	0	8.49844	-5.3988	0.00067894
CSS0019740	0	19.8989	-6.8176	7.5171e-07	CSS0009987	1.23422	91.9205	-6.0784	2.3594e-14	CSS0043773	84.4756	0.53626	7.1192	1.174e-10	CSS0003822	2.59504	280.987	-6.7426	4.6875e-35	CSS0002239	0.333114	24.4834	-5.9739	1.1909e-05	CSS0043407	0	8.46883	-5.3943	0.00057713
CSS0046103	0.605093	71.3605	-6.8161	8.4516e-10	CSS0045714	0.581101	45.6565	-6.0708	1.2473e-07	CSS0030555	23.4794	0	7.1183	1.5566e-07	CSS0038262	0.302479	37.7341	-6.7397	2.7963e-07	CSS0048419	0	12.4992	-5.9667	5.1955e-05	CSS0007072	0.372427	16.3153	-5.3831	0.00018079
CSS0032432	1.41822	142.841	-6.8089	1.2393e-18	CSS0019512	1.33296	91.275	-6.0626	2.6018e-14	CSS0002328	23.4445	0	7.1166	1.6995e-07	CSS0044260	2.07706	211.38	-6.7391	1.482e-26	CSS0011891	0.754029	45.0626	-5.9627	2.1872e-07	CSS0009274	0.728687	30.2027	-5.3819	4.6537e-06
CSS0040034	0.605093	70.8775	-6.8068	8.2276e-10	CSS0024410	21.9917	1461.08	-6.0592	4.3009e-214	CSS0040299	23.4029	0	7.1144	2.0173e-07	CSS0041699	0	19.3497	-6.7385	1.069e-06	CSS0011856	0	12.4578	-5.9626	4.8932e-05	CSS0016709	13.3784	544.151	-5.3818	1.6418e-89
CSS0021218	1.03203	106.066	-6.794	4.4993e-14	CSS0020135	0	12.69	-6.0587	4.0049e-05	CSS0019652	23.3914	0	7.1141	1.5385e-07	CSS0046183	0	19.4032	-6.7375	1.2468e-06	CSS0044606	0	12.44	-5.961	4.8501e-05	CSS0047918	0.417729	16.3188	-5.3794	0.00018601
CSS0000127	0	19.5134	-6.7901	8.9552e-07	CSS0018745	0	12.6651	-6.0568	4.0674e-05	CSS0034188	23.3487	0	7.1119	1.6114e-07	CSS0002063	0	19.303	-6.7304	1.3455e-06	CSS0004390	0	12.4045	-5.9577	5.5767e-05	CSS0003651	0.310959	16.3147	-5.3788	0.00018258
CSS0032942	0	19.5134	-6.7901	8.9552e-07	CSS0002481	5.67333	365.041	-6.0567	1.4026e-53	CSS0029137	23.2701	0	7.1035	1.5682e-07	CSS0041188	0.333811	37.2395	-6.7218	3.1826e-07	CSS0015081	0	12.2032	-5.938	6.2487e-05	CSS0003025	0	8.34634	-5.3769	0.00064836
CSS0024489	0	19.4192	-6.7845	9.1455e-07	CSS0045464	0.362566	24.7046	-6.0554	9.2387e-06	CSS0048458	208.814	1.43897	7.1007	4.878e-25	CSS0039578	0.302479	37.1911	-6.7156	3.0861e-07	CSS0017477	39.5399	2428.8	-5.9354	0	CSS0007460	0	8.29938	-5.3702	0.00067292
CSS0007964	0.539035	69.0713	-6.7761	1.1375e-09	CSS0019965	23.4445	1568.21	-6.0545	3.4893e-231	CSS0017994	23.1331	0	7.0968	1.733e-07	CSS0021632	0	18.9676	-6.7105	1.2717e-06	CSS0022019	0	12.2387	-5.9353	5.9807e-05	CSS0020174	0	8.29019	-5.369	0.00065805
CSS0034600	0	19.1899	-6.7656	1.2025e-06	CSS0003566	0	12.6991	-6.0536	4.4132e-05	CSS0012543	23.0503	0	7.0927	1.763e-07	CSS0001230	14.5273	1512.27	-6.7099	2.3481e-187	CSS0049713	0.773463	44.2665	-5.9347	2.1875e-07	CSS0026911	0.790155	29.8733	-5.3557	4.9476e-06
CSS0024437	0.269517	37.2983	-6.7631	2.6981e-07	CSS0020808	0.362566	24.6531	-6.0529	9.1375e-06	CSS0041844	124.515	0.853552	7.0919	2.0388e-15	CSS0018017	0.352361	36.7953	-6.7099	3.931e-07	CSS0045379	0.367297	23.8145	-5.9344	1.3785e-05	CSS0007911	5.38263	220.995	-5.3484	2.2375e-37
CSS0050388	0	19.1476	-6.7631	1.0917e-06	CSS0013869	1.35968	90.6992	-6.05	3.0873e-14	CSS0041937	23.0093	0	7.086	1.7694e-07	CSS0007391	1.03853	103.029	-6.7011	1.2329e-13	CSS0037479	0	12.141	-5.9261	8.7284e-05	CSS0029571	1.14642	44.3727	-5.3483	1.8495e-08
CSS0047661	2.45025	241.725	-6.7611	2.2028e-31	CSS0030643	0	12.5746	-6.048	3.9364e-05	CSS0013246	123.658	0.923725	7.0794	2.4554e-15	CSS0007205	0.907436	102.157	-6.6987	1.4882e-13	CSS0026125	0	12.1351	-5.9252	5.7987e-05	CSS0029557	0	8.12007	-5.335	0.00076953
CSS0027523	0	19.0337	-6.7562	1.1831e-06	CSS0044739	0.29055	24.4049	-6.0376	1.0375e-05	CSS0009466	22.8489	0	7.078	1.7886e-07	CSS0048451	0.302479	36.6243	-6.693	3.4984e-07	CSS0049424	1.05296	65.3609	-5.9201	1.8308e-10	CSS0012686	8.33653	349.33	-5.3348	1.3364e-59
CSS0036728	0	19.0146	-6.7551	1.1251e-06	CSS0004424	0	12.4081	-6.0259	4.5528e-05	CSS0047671	22.7687	0	7.074	1.8877e-07	CSS0024489	0	18.7113	-6.6896	1.3972e-06	CSS0000924	9.22529	544.733	-5.9143	2.7641e-79	CSS0038271	0.310959	15.8448	-5.3344	0.00018346
CSS0031801	0.539035	67.9337	-6.7512	1.3455e-09	CSS0050137	0	12.3173	-6.0227	6.093e-05	CSS0029883	165.046	1.35321	7.0737	3.9853e-20	CSS0046324	0	18.802	-6.6859	1.8697e-06	CSS0044260	2.28152	129.798	-5.9012	9.9811e-20	CSS0008450	0	8.10272	-5.3327	0.00084317
CSS0038045	0	18.9627	-6.7467	1.1685e-06	CSS0046710	0.581101	44.046	-6.0212	1.6477e-07	CSS0043236	22.7692	0	7.07	3.8967e-07	CSS0048445	0	18.5961	-6.6777	1.4868e-06	CSS0039348	0	11.8302	-5.8947	7.9705e-05	CSS0029567	0	8.09251	-5.3311	0.00073018
CSS0004530	1.41822	136.402	-6.74	4.0342e-18	CSS0035796	0	12.3601	-6.0209	5.0216e-05	CSS0021929	735.901	5.47932	7.0664	3.4884e-87	CSS0023154	0	18.5542	-6.6752	1.5325e-06	CSS0020534	6.3325	385.542	-5.8942	7.6904e-57	CSS0009715	0	8.01697	-5.3199	0.0007908
CSS0048136	0.335575	36.6643	-6.7379	2.8762e-07	CSS0000898	2.08481	133.181	-6.0173	1.3083e-20	CSS0050248	22.6071	0	7.0655	3.0246e-07	CSS0000127	0	18.5255	-6.673	1.5154e-06	CSS0004728	0	11.8065	-5.8915	0.0001325	CSS0009398	0.372427	15.6192	-5.3174	0.00018083
CSS0046659	0	18.661	-6.7229	1.2932e-06	CSS0023806	1.01568	66.3506	-6.0167	9.0651e-11	CSS0047815	43.8184	0.26813	7.0582	7.7036e-08	CSS0002858	0.654839	66.8642	-6.6717	2.1039e-09	CSS0014912	2.17428	128.508	-5.8904	7.4897e-20	CSS0016839	1.8751	72.3879	-5.3168	4.7842e-13
CSS0030026	0	18.6303	-6.721	1.3379e-06	CSS0012019	0.389289	23.9629	-6.0158	1.0423e-05	CSS0010366	22.3995	0	7.0459	2.4631e-07	CSS0031228	0	18.2883	-6.6585	2.0872e-06	CSS0020899	5.89081	343.042	-5.8893	1.7202e-50	CSS0013606	0.744853	28.9128	-5.3148	6.7712e-06
CSS0012019	0.360881	36.16	-6.7193	3.1642e-07	CSS0017585	0	12.2448	-6.01	4.8304e-05	CSS0006989	22.3219	0	7.0418	2.3519e-07	CSS0006393	0	18.3005	-6.6584	1.8365e-06	CSS0020078	0	11.8007	-5.8855	7.976e-05	CSS0039801	0	8.0357	-5.3138	0.0009975
CSS0040127	0	18.4714	-6.7153	2.8444e-06	CSS0042714	0.362566	23.8106	-6.0054	1.6883e-05	CSS0018717	640.454	4.91491	7.0364	1.1196e-76	CSS0021240	0.667621	66.0979	-6.6538	2.2648e-09	CSS0049903	0.333114	22.9798	-5.8854	1.645e-05	CSS0002512	0.372427	15.563	-5.3132	0.00018262
CSS0048746	2.29283	233.408	-6.7148	8.5215e-31	CSS0000138	0.389289	23.8017	-6.0048	1.4595e-05	CSS0011757	22.1589	0	7.0334	2.3298e-07	CSS0037386	0	18.2835	-6.6526	1.7224e-06	CSS0039236	0	11.7592	-5.8814	8.7787e-05	CSS0008280	1.67091	58.146	-5.3115	1.0421e-10
CSS0033208	0	18.5927	-6.714	2.0134e-06	CSS0000142	0	12.1332	-5.9923	5.5079e-05	CSS0007308	22.124	0	7.0316	2.3154e-07	CSS0026213	0	18.2941	-6.6485	1.9215e-06	CSS0006126	0	11.7148	-5.8767	8.7607e-05	CSS0037362	0.994344	42.6024	-5.3073	3.4473e-08
CSS0002148	1.16943	132.493	-6.7107	7.9364e-18	CSS0042776	0.725132	43.7534	-5.9918	1.8976e-07	CSS0027877	42.9582	0.338303	7.0286	6.9206e-08	CSS0050096	3.67067	358.235	-6.631	1.5112e-46	CSS0026273	0.666227	42.1799	-5.8742	3.2364e-07	CSS0040008	0	7.93225	-5.3072	0.00090171
CSS0028288	0	18.3636	-6.7044	1.4471e-06	CSS0022355	0	12.0265	-5.9886	5.8731e-05	CSS0008547	22.0856	0	7.025	3.011e-07	CSS0012426	0	17.8489	-6.6247	2.0946e-06	CSS0033259	0	11.6734	-5.8726	9.6264e-05	CSS0045345	1.7392	71.3991	-5.3071	4.5104e-13
CSS0021788	0	18.3411	-6.7029	1.8321e-06	CSS0014768	0	12.1423	-5.9874	6.8033e-05	CSS0035423	357.254	2.72915	7.0236	3.6189e-43	CSS0040146	0	17.9024	-6.6237	2.2065e-06	CSS0004150	0	11.6468	-5.8637	0.00012593	CSS0049933	0	7.95914	-5.3021	0.0011345
CSS0012787	0	18.3137	-6.7012	1.5676e-06	CSS0022223	0.725132	43.5192	-5.9862	1.7062e-07	CSS0022073	396.652	3.01829	7.0222	1.8246e-47	CSS0026794	0.302479	34.9047	-6.6203	7.2054e-07	CSS0044739	0.367297	22.6572	-5.8618	1.9554e-05	CSS0043034	0.621917	27.9968	-5.2958	1.0967e-05
CSS0050336	0	18.2871	-6.6941	1.5062e-06	CSS0009103	5.52363	366.2	-5.9811	7.035e-56	CSS0050190	197.038	1.55831	7.0113	3.2583e-24	CSS0011284	0	17.8595	-6.6203	2.0204e-06	CSS0033065	0	11.558	-5.8543	8.3739e-05	CSS0033813	0	7.89483	-5.2922	0.00090309
CSS0035976	0	18.2619	-6.6925	1.5459e-06	CSS0042170	1.45026	86.4727	-5.9763	7.0718e-14	CSS0040256	21.5824	0	6.9984	3.1233e-07	CSS0037352	0	17.8319	-6.6188	2.0881e-06	CSS0017675	1.10658	62.6853	-5.8542	2.8592e-10	CSS0004881	39.0337	1501.17	-5.2914	1.4721e-99
CSS0047665	0	18.2257	-6.6903	1.5658e-06	CSS0029210	0.29055	23.3727	-5.9761	1.3809e-05	CSS0006850	21.5475	0	6.9965	3.2858e-07	CSS0029210	0.302479	34.7403	-6.6182	5.1629e-07	CSS0000276	0	11.5165	-5.8499	8.8871e-05	CSS0024168	0	7.85706	-5.2864	0.00089155
CSS0008167	0	18.1868	-6.6878	1.5446e-06	CSS0049070	0.29055	23.2092	-5.9711	1.3163e-05	CSS0006253	21.5152	0	6.9947	3.5902e-07	CSS0027280	0.938768	96.6072	-6.6175	3.1243e-13	CSS0013545	1.45444	83.164	-5.849	2.7507e-13	CSS0028901	0	7.84685	-5.2848	0.00094379
CSS0035504	0.269517	35.2921	-6.6857	4.2107e-07	CSS0028997	0	11.9666	-5.9693	6.1043e-05	CSS0048094	311.692	2.61524	6.9931	4.9359e-38	CSS0031435	1.69337	160.849	-6.6148	1.6427e-21	CSS0016939	0	11.401	-5.8433	0.00013949	CSS0003480	0	7.70598	-5.2633	0.0010206
CSS0015841	0	18.0954	-6.682	1.5972e-06	CSS0011406	1.11442	64.4666	-5.9614	1.3357e-10	CSS0018609	116.237	0.972887	6.987	5.7811e-15	CSS0015267	0.333811	34.4584	-6.6067	6.0352e-07	CSS0002696	0	11.3656	-5.8343	9.3591e-05	CSS0027635	0.790155	27.858	-5.2585	8.9926e-06
CSS0046049	0	17.9562	-6.6731	1.854e-06	CSS0010633	0.778577	42.8983	-5.9614	1.9802e-07	CSS0028026	21.3966	0	6.9836	3.0649e-07	CSS0049020	0	17.7167	-6.6065	2.4644e-06	CSS0017751	2.10592	122.589	-5.8236	5.5603e-19	CSS0049818	0	7.65903	-5.256	0.0010805
CSS0037494	0	18.0298	-6.6723	1.8708e-06	CSS0028470	0.389289	23.0887	-5.9612	1.4536e-05	CSS0048445	41.5029	0.317292	6.9742	9.4804e-08	CSS0022177	7.57281	742.687	-6.6052	1.7305e-11	CSS0032286	0	11.2946	-5.8204	0.00012006	CSS0049444	0	7.68694	-5.2507	0.0011629
CSS0037206	0.335575	35.0055	-6.6706	4.0509e-07	CSS0017690	0	11.8424	-5.9569	6.0946e-05	CSS0017206	21.1925	0	6.9677	4.1151e-07	CSS0044606	0	17.5755	-6.5965	2.299e-06	CSS0008433	0	11.2235	-5.8125	9.9348e-05	CSS0015451	1.20788	41.6769	-5.2499	3.6983e-08
CSS0042170	1.3423	129.178	-6.6673	1.1688e-17	CSS0037009	0	11.8122	-5.9537	6.1869e-05	CSS0050078	21.1654	0	6.9661	3.4904e-07	CSS0007613	4.29418	411.052	-6.5901	6.0608e-54	CSS0019447	0	11.1554	-5.8114	0.00013421	CSS0022321	0	7.56512	-5.241	0.0012792
CSS0004960	0.269517	34.8083	-6.6642	4.1833e-07	CSS0049133	0	11.8034	-5.9527	6.9098e-05	CSS0047860	41.2291	0.338303	6.9641	1.045e-07	CSS0041545	0	17.611	-6.5897	3.2649e-06	CSS0007850	0	11.2058	-5.8107	9.98e-05	CSS0031472	0.310959	14.8261	-5.2404	0.00034531
CSS0029308	1.41822	129.175	-6.6633	8.7995e-18	CSS0041782	0	11.7821	-5.9506	6.5964e-05	CSS0025299	21.1279	0	6.9641	3.4653e-07	CSS0032617	6.42431	629.482	-6.5857	6.461e-82	CSS0029210	0.333114	21.6478	-5.804	2.8198e-05	CSS0022107	0	7.58384	-5.2344	0.0011177
CSS0043265	0	17.8742	-6.6623	1.8749e-06	CSS0009935	0	11.654	-5.9446	7.7219e-05	CSS0044144	75.9708	0.585422	6.9628	2.9199e-10	CSS0032432	1.74325	157.804	-6.5812	2.9659e-21	CSS0000138	0.333114	21.7041	-5.8038	3.0562e-05	CSS0013850	0	7.58282	-5.2342	0.0012392
CSS0003880	0	17.9171	-6.6608	3.5122e-06	CSS0024437	0.29055	22.8408	-5.9413	1.5495e-05	CSS0045233	21.1019	0	6.9628	6.0822e-07	CSS0018476	0	17.4147	-6.5758	3.056e-06	CSS0036735	0.367297	21.6005	-5.7981	2.598e-05	CSS0009484	0.372427	14.6689	-5.2278	0.0002696
CSS0024794	0	17.8408	-6.6601	1.7747e-06	CSS0037016	2.62062	167.373	-5.9391	8.0728e-26	CSS0028486	20.9309	0	6.9571	7.8997e-07	CSS0027164	0.604957	62.115	-6.5703	4.3541e-09	CSS0012184	0	11.0844	-5.7911	0.00013114	CSS0036678	2.86945	108.283	-5.2268	1.5498e-19
CSS0010344	0	17.7965	-6.6573	1.9795e-06	CSS0037672	0.751855	42.2373	-5.9375	2.4862e-07	CSS0006198	20.9848	0	6.9514	4.5343e-07	CSS0002148	1.24125	124.141	-6.5666	3.9957e-17	CSS0015363	0.333114	21.4673	-5.7907	2.8327e-05	CSS0019700	0	7.51851	-5.2242	0.0012721
CSS0014673	0	17.5993	-6.6441	2.8505e-06	CSS0037352	0	11.6066	-5.9259	7.3621e-05	CSS0034419	20.8748	0	6.9453	4.6524e-07	CSS0022747	1.24125	123.72	-6.5628	4.4529e-17	CSS0026327	13.155	737.969	-5.7899	2.8666e-110	CSS0022048	0.372427	14.6199	-5.2236	0.00030492
CSS0047424	21.9236	2185.03	-6.6419	9.2958e-284	CSS0029270	0	11.5853	-5.9237	7.3003e-05	CSS0029081	20.7842	0	6.9402	3.9973e-07	CSS0034600	0	17.2173	-6.5617	3.2977e-06	CSS0050146	3.80098	218.687	-5.7883	1.0556e-33	CSS0021584	0.835457	27.3109	-5.22	1.0064e-05
CSS0024306	0	17.6361	-6.6412	2.1284e-06	CSS0003549	0.871651	61.2974	-5.9124	2.8071e-10	CSS0019740	20.7363	0	6.9376	4.2538e-07	CSS0002531	0	16.9589	-6.5546	3.8806e-06	CSS0004062	0	10.9986	-5.7817	0.00012571	CSS0029242	0	7.46135	-5.215	0.0011762
CSS0025771	0	17.617	-6.64	2.334e-06	CSS0008165	0	11.4611	-5.911	7.5211e-05	CSS0027883	74.8388	0.655595	6.9356	3.2719e-10	CSS0004416	0	16.8883	-6.5495	3.7952e-06	CSS0012657	0	10.9423	-5.7756	0.00013624	CSS0022197	0	7.43276	-5.2104	0.0012386
CSS0008528	1.61182	158.132	-6.6383	1.1481e-21	CSS0043587	0	11.4309	-5.9077	7.9661e-05	CSS0029834	149.455	1.28304	6.9338	2.661e-19	CSS0034459	0	17.0469	-6.5458	3.7421e-06	CSS0037573	0	10.9364	-5.7748	0.0001395	CSS0024861	794.669	29363.9	-5.2094	0
CSS0032306	0	17.5194	-6.6335	2.0131e-06	CSS0021643	0	11.4702	-5.906	0.0001107	CSS0049408	40.1058	0.317292	6.9269	1.0774e-07	CSS0004728	0	16.8999	-6.5458	4.2214e-06	CSS0037309	3.28086	176.164	-5.7597	1.9181e-27	CSS0038309	0	7.41439	-5.2075	0.001248
CSS0015694	0	17.4751	-6.6306	2.0453e-06	CSS0010868	0	11.3883	-5.9035	7.7694e-05	CSS0015007	39.9818	0.338303	6.9235	1.2452e-07	CSS0009182	0	16.8989	-6.5455	3.2133e-06	CSS0023414	0	10.7677	-5.7563	0.00013367	CSS0029470	1.67091	54.0838	-5.2053	3.9722e-10
CSS0029558	0	17.4751	-6.6306	2.0453e-06	CSS0018456	0	11.3794	-5.9023	8.4928e-05	CSS0002690	111.016	0.993898	6.9192	1.1673e-14	CSS0027611	0	16.9657	-6.5448	3.0781e-06	CSS0040736	0	10.821	-5.7561	0.00020547	CSS0023830	2.04334	67.1103	-5.1956	3.3965e-12
CSS0018456	0	17.4417	-6.6285	2.0558e-06	CSS0018591	3.19108	188.276	-5.8966	9.7887e-08	CSS0000127	20.3332	0	6.91	5.0937e-07	CSS0032502	0.352361	32.9672	-6.5411	7.6136e-07	CSS0015086	0	10.7499	-5.7544	0.00013968	CSS0000424	0	7.33818	-5.1849	0.0014403
CSS0043311	5.5309	501.741	-6.6224	3.7029e-67	CSS0002406	1.35968	81.4634	-5.8965	2.442e-13	CSS0032942	20.3332	0	6.91	5.0937e-07	CSS0049205	1.9773	183.301	-6.5397	4.8602e-25	CSS0024410	24.5974	1315.26	-5.7436	6.4423e-199	CSS0000105	2.08864	71.9296	-5.1818	0.00017878
CSS0002799	0	17.2888	-6.6183	2.4476e-06	CSS0042675	1.14114	60.9985	-5.8857	2.6844e-10	CSS0039372	72.9747	0.53626	6.9085	4.6429e-10	CSS0048419	0	16.8532	-6.5369	3.1841e-06	CSS0044587	9.48535	502.784	-5.7433	2.5162e-76	CSS0028562	3.6143	131.11	-5.179	1.5576e-23
CSS0027626	0	17.2287	-6.6085	2.4046e-06	CSS0028270	0.778577	40.7171	-5.8843	3.5243e-07	CSS0024489	20.2375	0	6.9046	5.2032e-07	CSS0003804	3.57091	335.188	-6.5366	8.6519e-45	CSS0049719	0	10.6433	-5.7422	0.00016194	CSS0010182	0	7.25346	-5.171	0.0014545
CSS0048231	0	17.2178	-6.6078	2.4076e-06	CSS0024641	0	11.222	-5.8737	0.00016778	CSS0025659	1706.35	14.1396	6.8968	8.019e-211	CSS0050248	0	16.9201	-6.5363	3.4485e-06	CSS0032120	0	10.676	-5.7392	0.00015534	CSS0043588	2.68142	91.5991	-5.1699	6.8901e-17
CSS0034459	0	17.1066	-6.6003	2.4219e-06	CSS0026635	2.51939	140.596	-5.872	1.4742e-22	CSS0029664	20.137	0	6.8936	5.4958e-07	CSS0032633	0.98865	91.3947	-6.5355	5.1482e-13	CSS0021227	0.773463	38.7318	-5.7387	6.4647e-07	CSS0006434	0	7.24427	-5.1695	0.001415
CSS0006090	0.360881	33.1658	-6.5939	6.1652e-07	CSS0004530	1.53043	80.7	-5.8662	3.349e-13	CSS0003862	20.0542	0	6.8888	5.3666e-07	CSS0028288	0	16.9058	-6.5351	3.4886e-06	CSS0002240	0	10.6464	-5.7358	0.00014631	CSS0036029	1.51884	52.1842	-5.1688	6.3628e-10
CSS0032924	0.630398	61.0957	-6.5934	4.2795e-09	CSS0027341	3.34575	199.342	-5.8643	3.5698e-31	CSS0033659	432.626	3.50539	6.887	8.6924e-55	CSS0027159	0	16.7827	-6.5317	3.4604e-06	CSS0047517	0	10.6464	-5.7358	0.00014631	CSS0003063	0.683385	25.9172	-5.1686	1.5699e-05
CSS0009902	0.671151	61.2286	-6.5876	3.6311e-09	CSS0039753	15.7106	913.889	-5.8606	1.339e-141	CSS0040355	1406.38	11.8542	6.886	5.0818e-177	CSS0036732	0	16.649	-6.5315	5.0346e-06	CSS0032600	0.386732	20.6593	-5.7343	3.6702e-05	CSS0046110	10.5028	377.579	-5.1682	1.9959e-65
CSS0046183	0	16.9244	-6.5821	2.8709e-06	CSS0040897	3.31903	197.921	-5.8581	1.4855e-31	CSS0050388	19.9521	0	6.883	6.2493e-07	CSS0046049	0	16.649	-6.5315	5.0346e-06	CSS0003659	0	10.596	-5.73	0.00015011	CSS0008064	0	7.21569	-5.1648	0.0015377
CSS0012955	0	16.8603	-6.5777	2.8106e-06	CSS0050353	0	11.0587	-5.8543	0.00011254	CSS0043778	19.8693	0	6.8783	6.2024e-07	CSS0005142	1.63772	151.415	-6.5278	1.3979e-20	CSS0045538	0.367297	20.5468	-5.7243	4.8098e-05	CSS0028414	0	7.19731	-5.1618	0.0014436
CSS0044998	0.360881	32.7754	-6.5773	6.6489e-07	CSS0041489	4.6787	276.421	-5.8541	8.3597e-44	CSS0027523	19.8344	0	6.8762	6.7952e-07	CSS0008167	0	16.6436	-6.5227	3.9761e-06	CSS0036507	0.734594	38.2168	-5.7233	7.8473e-07	CSS0047377	9.24962	336.059	-5.1612	2.2748e-59
CSS0028997	0	16.7852	-6.5726	2.8479e-06	CSS0022048	0.29055	21.406	-5.8494	2.2946e-05	CSS0008880	106.56	0.951877	6.8626	2.3492e-14	CSS0000245	4.21998	391.999	-6.5224	7.1715e-52	CSS0038257	0	10.4895	-5.7175	0.00045447	CSS0042121	2.09546	77.5043	-5.1609	2.5384e-14
CSS0046710	0.539035	59.8312	-6.5702	4.7156e-09	CSS0044587	11.0319	630.84	-5.8467	1.5029e-98	CSS0001723	38.1624	0.338303	6.8565	1.5888e-07	CSS0038153	1.30391	120.561	-6.5197	7.182e-17	CSS0005024	0.333114	20.3219	-5.7073	3.7202e-05	CSS0047700	1.25319	39.2955	-5.1554	1.0232e-07
CSS0032617	7.15329	691.805	-6.5694	4.9057e-94	CSS0023267	1.53043	79.5436	-5.8461	3.8371e-13	CSS0046659	19.4445	0	6.8427	7.4414e-07	CSS0002415	0.604957	60.0457	-6.5166	7.4398e-09	CSS0009843	0	10.3504	-5.6948	0.00017185	CSS0010036	1.16258	38.8892	-5.1543	8.2719e-08
CSS0027159	0	16.7129	-6.5677	3.0738e-06	CSS0048472	2.92725	163.962	-5.8446	6.614e-09	CSS0050511	37.8449	0.26813	6.8414	1.8963e-07	CSS0003573	0.302479	32.3171	-6.5146	9.4224e-07	CSS0043426	0.386732	19.9223	-5.6799	4.1795e-05	CSS0024552	0	7.1228	-5.1495	0.0017157
CSS0050215	0	16.7865	-6.5672	3.9759e-06	CSS0035157	0	10.9345	-5.8406	0.00010958	CSS0019502	69.6104	0.53626	6.84	8.0444e-10	CSS0030235	0	16.556	-6.5112	4.0111e-06	CSS0037115	0	10.1876	-5.6759	0.00019742	CSS0015760	0.310959	13.8951	-5.1471	0.00036546
CSS0032193	0	16.6713	-6.5648	3.1019e-06	CSS0019337	0.943667	58.4243	-5.8378	4.6038e-10	CSS0033208	19.3711	0	6.8336	1.1755e-06	CSS0035639	0	16.6075	-6.5087	4.2414e-06	CSS0044785	0	10.0928	-5.6647	0.00021828	CSS0038623	1.3506	50.8814	-5.144	8.6263e-10
CSS0044001	2.16071	209.392	-6.5608	4.8274e-29	CSS0002703	0	10.8224	-5.8348	0.00016466	CSS0018696	37.4814	0.338303	6.8303	1.9743e-07	CSS0040238	1.37234	118.948	-6.5007	9.214e-17	CSS0021456	0.666227	36.3432	-5.661	1.1677e-06	CSS0015811	0	7.08401	-5.1427	0.0017921
CSS0003780	0	16.6753	-6.5591	3.496e-06	CSS0016167	0.871651	57.832	-5.8304	5.955e-10	CSS0009009	19.2065	0	6.8286	7.7212e-07	CSS0044716	0	16.374	-6.4983	4.9847e-06	CSS0004424	0	10.1225	-5.6608	0.00021035	CSS0012878	2.67207	101.159	-5.1386	1.5019e-18
CSS0015267	0.360881	32.3748	-6.5569	7.625e-07	CSS0027257	0.871651	57.4941	-5.829	8.012e-10	CSS0008850	19.1741	0	6.8267	7.9351e-07	CSS0037667	0.352361	31.7434	-6.4942	1.053e-06	CSS0008165	0	10.0544	-5.6527	0.00022318	CSS0037270	0	7.04761	-5.1268	0.0022377
CSS0025723	6.13142	565.835	-6.5519	1.3912e-77	CSS0047530	0.751855	38.9101	-5.8221	4.6223e-07	CSS0028288	19.1366	0	6.8244	8.3428e-07	CSS0050320	0	16.4218	-6.4903	5.0146e-06	CSS0009621	12.2769	616.367	-5.6496	1.7156e-96	CSS0009046	0	6.99009	-5.1266	0.002027
CSS0046821	0.991279	89.3107	-6.5509	4.545e-13	CSS0046674	1.43169	76.8546	-5.8064	5.878e-13	CSS0021788	19.1121	0	6.8228	1.0638e-06	CSS0040127	0	16.314	-6.4884	4.4223e-06	CSS0042555	0	10.0189	-5.6486	0.00021166	CSS0023388	4.8743	175.176	-5.1179	7.8267e-31
CSS0043102	0	16.4945	-6.5465	3.4097e-06	CSS0020595	10.5407	628.524	-5.8059	4.7952e-99	CSS0012787	19.0861	0	6.8214	9.0565e-07	CSS0048831	0.9701	88.0035	-6.4811	9.5078e-13	CSS0030643	0	9.97152	-5.6429	0.00021822	CSS0014661	2.40642	86.7169	-5.1039	3.2493e-16
CSS0025804	0.808552	87.8676	-6.544	1.0863e-12	CSS0024949	1.45842	76.8782	-5.8027	6.6402e-13	CSS0037850	19.031	0	6.8125	9.292e-07	CSS0041207	2.19856	203.743	-6.4787	1.3901e-27	CSS0017649	0	9.9508	-5.6404	0.00022089	CSS0002056	0	6.91491	-5.1034	0.0018034
CSS0009182	0	16.4003	-6.5399	3.64e-06	CSS0037096	0.362566	20.6862	-5.7971	3.1382e-05	CSS0035976	19.0284	0	6.8123	8.9335e-07	CSS0044749	0.667621	58.393	-6.4772	8.1556e-09	CSS0020595	9.53897	468.721	-5.6403	3.0536e-74	CSS0049144	0	6.91491	-5.1034	0.0018034
CSS0022223	0.671151	59.2483	-6.5396	5.1103e-09	CSS0031256	0.871651	56.2388	-5.7957	9.8021e-10	CSS0008534	68.6117	0.655595	6.8073	8.6639e-10	CSS0042085	0	16.1453	-6.476	4.4641e-06	CSS0046384	20.2938	1006.5	-5.6373	1.4505e-156	CSS0044626	0	6.84856	-5.0919	0.0019885
CSS0033597	0	16.3307	-6.535	3.6434e-06	CSS0025765	1.35968	75.8207	-5.7925	6.6173e-13	CSS0047764	36.8951	0.26813	6.8065	2.0809e-07	CSS0023255	0	15.9946	-6.4702	5.8381e-06	CSS0042653	0	9.92421	-5.6299	0.00027981	CSS0045681	5.18164	173.106	-5.091	4.3561e-31
CSS0011902	0	16.4098	-6.5349	4.9331e-06	CSS0041486	0.362566	20.4302	-5.7905	3.477e-05	CSS0030224	18.93	0	6.8064	9.733e-07	CSS0050078	0	16.1262	-6.4687	8.1826e-06	CSS0016045	1.10189	53.6876	-5.6286	2.5739e-09	CSS0020787	10.3407	342.831	-5.0792	4.1834e-61
CSS0017377	0	16.1682	-6.5175	6.764e-06	CSS0000924	10.7064	582.671	-5.7796	9.3881e-93	CSS0035504	36.7783	0.338303	6.8057	2.3591e-07	CSS0019103	0	16.0205	-6.4673	8.4521e-06	CSS0025700	12.3031	622.484	-5.6277	2.6303e-93	CSS0010334	2.77884	97.3385	-5.0782	5.2462e-18
CSS0007713	6.08609	579.279	-6.5163	3.9198e-79	CSS0021125	0.389289	20.3313	-5.7768	3.1381e-05	CSS0015841	18.8576	0	6.802	9.2235e-07	CSS0043773	1.70615	145.133	-6.4659	2.6166e-20	CSS0016158	0	9.86796	-5.623	0.00027122	CSS0021763	0.310959	13.1044	-5.0716	0.00060971
CSS0043649	0	16.1096	-6.5132	4.0566e-06	CSS0005257	0.943667	55.4095	-5.7628	9.7535e-10	CSS0036794	68.1574	0.676605	6.7992	9.6688e-10	CSS0025723	6.25293	550.643	-6.4653	9.7408e-75	CSS0000058	0	9.80876	-5.6156	0.00025723	CSS0047343	2.24753	72.982	-5.0689	8.1648e-14
CSS0026816	2.52159	230.937	-6.5096	2.6356e-32	CSS0027834	0	10.3263	-5.7572	0.00016322	CSS0003871	136.207	1.3322	6.7981	1.6418e-18	CSS0041082	0	15.9898	-6.4637	6.0102e-06	CSS0003479	0	9.74062	-5.6146	0.00030318	CSS0013499	0	6.76316	-5.0661	0.0025016
CSS0018571	0	16.0428	-6.5084	4.0082e-06	CSS0031505	1.23422	73.3662	-5.7548	1.3391e-12	CSS0046049	18.7128	0	6.7932	1.074e-06	CSS0028477	0.604957	57.4448	-6.4615	1e-08	CSS0042170	1.89479	88.4858	-5.6098	6.7585e-15	CSS0000609	5.26289	180.643	-5.061	7.0199e-33
CSS0004869	0	16.0884	-6.5058	5.5021e-06	CSS0024396	0	10.232	-5.7542	0.00016936	CSS0027816	36.3962	0.317292	6.788	2.278e-07	CSS0042687	0	15.9452	-6.4555	4.9476e-06	CSS0003884	0	9.69621	-5.6089	0.00035671	CSS0017145	0	6.66992	-5.06	0.0026532
CSS0036573	1.8044	155.649	-6.5049	4.2095e-07	CSS0010443	5.03561	291.785	-5.7454	2.7627e-47	CSS0003880	18.6682	0	6.7804	2.0821e-06	CSS0028764	0	15.9309	-6.4543	5.1417e-06	CSS0037016	4.34388	210.669	-5.6029	1.8619e-33	CSS0023254	0	6.66006	-5.0474	0.0022964
CSS0000450	0.671151	57.644	-6.501	6.6568e-09	CSS0011998	0	10.202	-5.7428	0.00016631	CSS0024794	18.5915	0	6.7801	1.0267e-06	CSS0043102	0	15.889	-6.4513	5.1027e-06	CSS0040482	0.333114	18.9249	-5.6029	6.0888e-05	CSS0047066	7.24477	238.575	-5.0438	3.5761e-43
CSS0026213	0	15.9398	-6.5009	4.9045e-06	CSS0050264	0.778577	36.6618	-5.7307	7.6042e-07	CSS0010344	18.5462	0	6.7773	1.1474e-06	CSS0050174	0	15.7945	-6.4502	5.6906e-06	CSS0005920	0.333114	18.9575	-5.6018	8.4751e-05	CSS0041500	3.14446	96.2871	-5.0423	7.8005e-18
CSS0042586	0	15.9371	-6.5008	4.777e-06	CSS0042555	0	10.0778	-5.7283	0.00017799	CSS0042869	233.354	2.06642	6.7754	3.7607e-31	CSS0024432	0.302479	30.7611	-6.4458	1.2685e-06	CSS0045488	0	9.7348	-5.6002	0.00044515	CSS0019932	1.25319	36.3653	-5.0412	2.5429e-07
CSS0012426	0.360881	31.0217	-6.4984	1.0054e-06	CSS0012827	0.679839	36.1811	-5.7272	1.1006e-06	CSS0002604	18.4686	0	6.7725	1.191e-06	CSS0007738	0	15.8443	-6.443	5.9843e-06	CSS0016888	0	9.6074	-5.5975	0.00039813	CSS0046532	0	6.61208	-5.0388	0.0039781
CSS0020499	0	15.9137	-6.4933	8.5271e-06	CSS0006933	0	10.0568	-5.7182	0.00022272	CSS0014673	18.3431	0	6.7643	1.6697e-06	CSS0017164	1.30968	114.349	-6.4425	2.1797e-16	CSS0041047	0	9.65783	-5.5898	0.00036092	CSS0021091	26.7736	874.182	-5.0298	2.3862e-157
CSS0005497	0.269517	30.8826	-6.4931	1.1753e-06	CSS0017199	0.29055	19.4746	-5.7177	4.1739e-05	CSS0033360	18.3108	0	6.7624	1.5292e-06	CSS0032289	0	15.683	-6.4415	8.1537e-06	CSS0048472	1.43501	69.49	-5.5873	7.8865e-12	CSS0043694	0	6.53757	-5.0253	0.0026652
CSS0039812	1.27624	114.163	-6.4901	1.5797e-16	CSS0033037	0.943667	53.6485	-5.717	1.3264e-09	CSS0042649	232.793	2.30509	6.7619	8.1983e-31	CSS0048020	1.24125	113.602	-6.4406	2.3668e-16	CSS0041489	4.69175	224.716	-5.581	2.3685e-36	CSS0042697	40.4505	1317.43	-5.0238	7.2942e-221
CSS0020513	0	15.8469	-6.488	5.6014e-06	CSS0024443	0	10.0177	-5.7129	0.00019983	CSS0032306	18.2556	0	6.7534	1.1658e-06	CSS0050332	0	15.6544	-6.4395	6.8052e-06	CSS0027009	2.49265	120.594	-5.5784	4.8411e-20	CSS0046473	3.14446	95.0779	-5.0229	2.5199e-17
CSS0031598	0	15.7521	-6.4811	4.6143e-06	CSS0030026	0	10.0177	-5.7129	0.00019983	CSS0009720	18.2323	0	6.752	1.6986e-06	CSS0047424	23.892	2076.75	-6.4384	5.3014e-276	CSS0047376	0.386732	18.5016	-5.5756	9.1065e-05	CSS0030694	24.7246	829.818	-5.0208	9.41e-141
CSS0033661	0.721762	56.9031	-6.4798	7.4871e-09	CSS0043407	0	9.99641	-5.7105	0.00019956	CSS0015694	18.2104	0	6.7506	1.1844e-06	CSS0019531	2.89752	254.919	-6.433	1.5073e-35	CSS0019606	0	9.48021	-5.5673	0.0003672	CSS0020009	3.53986	117.289	-5.0208	1.2923e-21
CSS0016851	0.360881	30.6409	-6.4776	1.1787e-06	CSS0031412	0	9.92339	-5.7098	0.0002147	CSS0018634	98.3894	0.923725	6.7486	7.9676e-14	CSS0045319	0	15.5705	-6.4328	8.4914e-06	CSS0046590	0	9.43877	-5.5617	0.00031154	CSS0015838	0	6.50898	-5.0197	0.0033748
CSS0036525	0.360881	30.5481	-6.4772	1.3397e-06	CSS0036193	0.581101	35.1208	-5.6984	1.2379e-06	CSS0046198	18.1405	0	6.7462	1.2379e-06	CSS0029341	0	15.6968	-6.4218	9.2004e-06	CSS0020513	0	9.43285	-5.5613	0.00038327	CSS0014264	3.25804	105.107	-5.0108	1.3368e-19
CSS0045564	0.605093	56.2685	-6.4756	8.4307e-09	CSS0023673	0.581101	34.8942	-5.6872	1.4897e-06	CSS0049577	18.0681	0	6.7416	1.4076e-06	CSS0039239	0	15.5307	-6.413	8.0537e-06	CSS0028849	0.773463	34.1825	-5.5598	1.9295e-06	CSS0018292	44.527	1411.05	-5.0079	1.1525e-250
CSS0040212	0	15.6743	-6.4754	4.8642e-06	CSS0016045	1.35968	70.5743	-5.6854	3.5058e-12	CSS0032633	97.3506	0.80439	6.7415	1.0384e-13	CSS0029664	0	15.3561	-6.4114	7.4233e-06	CSS0000321	0	9.40917	-5.558	0.00032574	CSS0034235	0	6.44468	-5.0079	0.0034814
CSS0046590	0	15.6272	-6.4719	5.4259e-06	CSS0010278	0	9.72287	-5.6844	0.00040257	CSS0017143	18.0655	0	6.7415	1.3708e-06	CSS0037932	0.352361	30.1019	-6.4084	1.5705e-06	CSS0020506	0	9.32332	-5.547	0.00035099	CSS0008881	8.40054	257.077	-5.0054	2.1059e-46
CSS0035281	0.605093	56.003	-6.4684	8.5076e-09	CSS0044726	0	9.72692	-5.6701	0.00026845	CSS0027626	17.9521	0	6.7283	1.3975e-06	CSS0045975	1.35956	111.266	-6.4054	3.4449e-16	CSS0012380	0	9.35298	-5.5433	0.00044563	CSS0032372	0	6.42528	-5.0046	0.0029887
CSS0013657	0	15.6504	-6.4674	6.098e-06	CSS0041726	4.9482	241.447	-5.6513	2.23e-40	CSS0048231	17.9417	0	6.7276	1.3992e-06	CSS0036083	0.333811	29.9219	-6.4024	1.8395e-06	CSS0027561	2.89413	133.253	-5.528	2.052e-22	CSS0000480	0.372427	12.5018	-5.0042	0.00078671
CSS0026125	0	15.5364	-6.4588	5.5416e-06	CSS0035530	1.14114	52.0013	-5.6492	2.8818e-09	CSS0040402	193.136	1.75627	6.7235	2.0236e-26	CSS0008850	0	15.364	-6.4011	7.3591e-06	CSS0029338	0.386732	17.9482	-5.5273	8.2803e-05	CSS0019248	0	6.41507	-5.002	0.0036886
CSS0018476	0	15.5337	-6.4585	5.4293e-06	CSS0037309	3.44449	171.392	-5.6475	6.7215e-29	CSS0048444	17.5989	0	6.7054	1.9167e-06	CSS0001501	5.63519	470.911	-6.3981	2.2409e-65	CSS0018317	0.333114	17.8002	-5.5174	0.00010225	CSS0049903	0.621917	22.7981	-4.9992	4.1671e-05
CSS0049119	0	15.531	-6.4583	5.3936e-06	CSS0050146	3.95109	189.539	-5.6455	2.8901e-31	CSS0046183	17.6355	0	6.7019	1.6788e-06	CSS0029137	0	15.2526	-6.3931	1.0449e-05	CSS0000226	0	9.11023	-5.5116	0.0005002	CSS0049286	0	6.44401	-4.9968	0.0030686
CSS0024817	0	15.4893	-6.4552	5.4362e-06	CSS0035995	0.389289	18.5188	-5.6448	6.7136e-05	CSS0045976	380.075	3.6949	6.6974	1.327e-51	CSS0035203	0.907436	82.4873	-6.3922	3.0689e-12	CSS0025074	0	9.10727	-5.511	0.00038915	CSS0048519	0	6.34974	-4.99	0.0035408
CSS0033445	0	15.4784	-6.4545	6.606e-06	CSS0012184	0	9.49086	-5.6404	0.00026869	CSS0040527	34.0508	0.26813	6.6938	3.9476e-07	CSS0022979	0	15.181	-6.3866	7.1272e-06	CSS0018650	0	9.08364	-5.501	0.00077114	CSS0042019	2.36111	79.8761	-4.9892	3.5865e-15
CSS0035533	0	15.4307	-6.4509	6.1161e-06	CSS0033456	0.29055	18.5408	-5.6347	8.8726e-05	CSS0027159	17.4157	0	6.6876	1.7991e-06	CSS0044705	0	15.1534	-6.3848	7.5808e-06	CSS0039753	18.9855	851.019	-5.5009	1.9629e-137	CSS0016543	56.0375	1768.85	-4.9885	0
CSS0016178	0.360881	29.8495	-6.4442	1.4958e-06	CSS0027009	2.95397	136.641	-5.6327	8.8816e-23	CSS0003012	17.4131	0	6.6875	1.7538e-06	CSS0038400	2.55092	218.269	-6.3821	1.152e-30	CSS0030925	10.9639	488.374	-5.4929	4.2913e-79	CSS0024265	4.76072	149.084	-4.9868	1.7215e-27
CSS0042394	0	15.3003	-6.4412	6.0893e-06	CSS0011698	0	9.41836	-5.623	0.00031593	CSS0050215	17.4898	0	6.6868	2.3563e-06	CSS0019074	0.302479	29.3005	-6.3744	1.8901e-06	CSS0033211	28.0646	1249.72	-5.4891	1.4245e-200	CSS0011984	23.5224	754.594	-4.9841	2.8285e-135
CSS0017762	5.94341	491.75	-6.4253	1.3002e-69	CSS0007850	0	9.33292	-5.6208	0.00033556	CSS0042724	282.922	2.79933	6.6865	7.6912e-39	CSS0027283	0	14.9464	-6.3737	1.1161e-05	CSS0008881	5.76882	259.135	-5.4877	7.519e-43	CSS0009496	3.29399	112.985	-4.9786	4.9482e-21
CSS0024333	0	15.1236	-6.4212	6.3659e-06	CSS0001356	0	9.3793	-5.6177	0.0003275	CSS0018222	94.4338	0.944735	6.6859	1.5701e-13	CSS0022382	0	14.9856	-6.3718	1.0709e-05	CSS0032928	3.60929	161.601	-5.4855	4.6488e-27	CSS0046384	31.7094	998.521	-4.9721	1.5109e-180
CSS0032679	0.605093	54.1756	-6.4193	1.1656e-08	CSS0046473	1.81532	99.8726	-5.6171	3.807e-17	CSS0032193	17.373	0	6.6848	1.8158e-06	CSS0012475	0	14.8865	-6.3637	8.6868e-06	CSS0000504	0.333114	17.4539	-5.4853	0.00010369	CSS0016808	0.310959	12.2769	-4.9709	0.00092021
CSS0045946	0.630398	54.0978	-6.4155	1.1586e-08	CSS0036718	0	9.40085	-5.6139	0.00050556	CSS0016866	94.4078	0.972887	6.6832	1.4401e-13	CSS0040362	0.333811	29.0585	-6.3616	1.9739e-06	CSS0020808	0.333114	17.4539	-5.4853	0.00010369	CSS0043587	0	6.27353	-4.9644	0.0035586
CSS0038998	0	14.979	-6.4102	7.0789e-06	CSS0003961	0	9.34559	-5.6137	0.0003162	CSS0024474	17.3084	0	6.6803	2.4475e-06	CSS0024598	3.60801	295.507	-6.3551	6.8789e-42	CSS0026227	0	8.94155	-5.481	0.00065847	CSS0035196	0	6.26537	-4.9631	0.0032891
CSS0035733	0	14.9216	-6.3994	1.0223e-05	CSS0008450	0	9.3243	-5.6111	0.00032926	CSS0003780	17.3747	0	6.6788	2.0575e-06	CSS0023384	0	14.775	-6.3547	1.2233e-05	CSS0037009	0	8.94155	-5.481	0.00065847	CSS0042002	0.621917	22.0727	-4.96	6.3006e-05
CSS0049694	0	14.8438	-6.3931	8.856e-06	CSS0015066	7.00629	334.99	-5.6103	2.9997e-56	CSS0030645	589.464	5.7756	6.6688	2.5779e-80	CSS0048807	0	14.8541	-6.3545	1.0018e-05	CSS0045903	1.10189	48.354	-5.4784	7.7368e-09	CSS0033880	0.621917	22.0421	-4.9503	7.5611e-05
CSS0017408	0	14.8411	-6.3929	8.3348e-06	CSS0044143	2.03952	100.165	-5.6096	1.9523e-17	CSS0025856	17.222	0	6.6686	1.9223e-06	CSS0027922	0.667621	53.6132	-6.3457	2.5935e-08	CSS0035157	0	8.91194	-5.4773	0.00067499	CSS0001514	0.932876	32.6684	-4.9428	1.4542e-06
CSS0041207	2.48643	211.029	-6.3791	7.1791e-31	CSS0030177	0	9.27636	-5.6045	0.00037585	CSS0043102	17.1871	0	6.6663	2.0028e-06	CSS0012184	0	14.7293	-6.3457	1.0106e-05	CSS0038400	2.80633	128.008	-5.4731	1.049e-21	CSS0022523	2.09546	66.4604	-4.9414	7.2131e-13
CSS0018853	0	14.6664	-6.3791	9.5597e-06	CSS0041414	0	9.21222	-5.6043	0.00042335	CSS0028519	184.515	1.72811	6.6583	1.3333e-25	CSS0015599	0.302479	28.6648	-6.3454	2.1249e-06	CSS0028682	0.719845	31.9775	-5.47	3.3835e-06	CSS0026286	3.1351	99.1336	-4.9333	7.3752e-19
CSS0045050	2.57779	210.944	-6.3772	6.9873e-31	CSS0040238	1.94644	90.6124	-5.604	0.00010371	CSS0003707	16.9814	0	6.6526	2.2384e-06	CSS0035975	2.6948	214.244	-6.3447	2.8668e-30	CSS0038556	1.42026	63.8544	-5.4696	2.269e-11	CSS0034947	0	6.07652	-4.9261	0.00428
CSS0015881	2.93867	237.276	-6.3744	1.0836e-34	CSS0033543	0	9.26042	-5.6033	0.00041425	CSS0012852	1073.99	10.7321	6.6524	2.5383e-146	CSS0020513	0	14.7951	-6.3441	9.3355e-06	CSS0004838	0	8.83201	-5.4659	0.00047685	CSS0009721	0	6.11464	-4.9222	0.0041688
CSS0048170	0	14.5913	-6.3732	1.0238e-05	CSS0009862	0.943667	49.3183	-5.5939	3.9146e-09	CSS0003001	274.433	2.46233	6.6519	1.0361e-37	CSS0021726	0	14.7017	-6.3436	1.2435e-05	CSS0047596	0	8.83201	-5.4659	0.00047685	CSS0035524	1.56414	44.1005	-4.9181	6.7154e-09
CSS0023814	0.269517	28.402	-6.3699	1.8916e-06	CSS0042246	0.581101	32.5583	-5.5905	2.4131e-06	CSS0032999	16.9517	0	6.6505	2.4057e-06	CSS0039118	0	14.714	-6.3435	1.0045e-05	CSS0023267	1.91422	80.0089	-5.4633	1.2045e-13	CSS0048351	11.5586	349.064	-4.9139	3.9543e-64
CSS0007145	1.44352	105.447	-6.3644	9.0464e-16	CSS0048556	0	9.13619	-5.587	0.0004488	CSS0033826	90.743	0.80439	6.6398	2.7748e-13	CSS0042394	0	14.6455	-6.339	1.2327e-05	CSS0020986	2.52683	111.205	-5.462	6.6888e-19	CSS0021698	0	6.06769	-4.9129	0.0042686
CSS0047517	0.269517	28.3392	-6.3638	2.0733e-06	CSS0002696	0	9.11868	-5.5759	0.00041383	CSS0040454	61.0509	0.676605	6.6395	3.0078e-09	CSS0035976	0	14.803	-6.3362	1.902e-05	CSS0000635	2.45378	110.936	-5.461	5.6769e-19	CSS0045587	0	6.05748	-4.9106	0.0037023
CSS0012184	0	14.4474	-6.3552	1.4537e-05	CSS0026876	0	9.07962	-5.5702	0.00039104	CSS0034494	32.7564	0.26813	6.6367	5.2689e-07	CSS0039348	0	14.6704	-6.3355	1.2839e-05	CSS0029581	5.53492	252.704	-5.4567	1.0805e-41	CSS0028216	0.790155	21.9958	-4.9103	5.6145e-05
CSS0022748	0	14.42	-6.3528	9.3613e-06	CSS0037792	0	9.07962	-5.5702	0.00039104	CSS0018301	32.6231	0.26813	6.632	5.513e-07	CSS0035278	0.604957	52.9155	-6.3335	2.3893e-08	CSS0045094	0	8.74616	-5.4543	0.00049599	CSS0027219	14.1078	432.974	-4.9069	1.8497e-79
CSS0004888	0.899916	77.2749	-6.3505	4.912e-12	CSS0028089	0.362566	17.547	-5.5678	8.3565e-05	CSS0020258	90.7491	0.993898	6.6276	2.3088e-13	CSS0004869	0.352361	28.4057	-6.3285	2.2242e-06	CSS0009376	1.08714	47.4216	-5.454	9.2144e-09	CSS0008864	0	6.03808	-4.9067	0.0040429
CSS0035709	1.32685	103.665	-6.349	6.4896e-16	CSS0004150	0	8.96401	-5.5639	0.00041963	CSS0034521	16.6727	0	6.6253	2.5386e-06	CSS0014072	0	14.5961	-6.3228	1.1546e-05	CSS0016910	5.97995	266.917	-5.4455	4.0279e-44	CSS0028365	7.50361	217.748	-4.906	2.9201e-40
CSS0048556	0	14.3559	-6.3477	9.6491e-06	CSS0014828	0	8.92143	-5.5584	0.00042586	CSS0011102	16.5863	0	6.6133	4.4361e-06	CSS0024580	0	14.5006	-6.3207	1.0167e-05	CSS0011570	0	8.68104	-5.4453	0.00059071	CSS0020362	0	6.01052	-4.9013	0.0037908
CSS0041954	4.21492	336.073	-6.3463	4.4972e-49	CSS0033338	1.47699	64.8368	-5.5551	1.2348e-11	CSS0004647	59.3873	0.53626	6.6127	3.7779e-09	CSS0018301	0	14.3786	-6.3168	1.4446e-05	CSS0032410	2.78689	125.332	-5.4428	2.1784e-21	CSS0040421	0	6.00134	-4.8996	0.0039048
CSS0037499	0	14.2584	-6.3396	1.4631e-05	CSS0016615	3.75361	176.834	-5.5522	2.9027e-30	CSS0023444	16.4144	0	6.601	2.7255e-06	CSS0001987	0	14.3987	-6.3059	1.1715e-05	CSS0014315	3.63341	156.315	-5.4363	1.5452e-26	CSS0033172	0	6.00031	-4.8991	0.0044179
CSS0002975	0	14.242	-6.3385	1.102e-05	CSS0014390	0.581101	31.6078	-5.5478	2.921e-06	CSS0010410	88.6297	0.951877	6.5966	4.2729e-13	CSS0036867	1.63772	129.665	-6.3036	2.8456e-19	CSS0003561	0	8.63077	-5.4297	0.00061381	CSS0037576	38.8561	1126.65	-4.8867	8.1221e-198
CSS0036376	0.899916	76.5282	-6.3355	5.9914e-12	CSS0013075	0	8.81849	-5.5442	0.00050474	CSS0040212	16.3342	0	6.5954	2.8781e-06	CSS0001276	0	14.2098	-6.3024	1.5961e-05	CSS0018523	7.00879	310.514	-5.4295	2.8588e-51	CSS0006095	3.81167	107.282	-4.8823	2.2831e-20
CSS0026227	0.360881	27.7292	-6.3352	2.3994e-06	CSS0024522	0	8.88263	-5.5441	0.00041691	CSS0035984	16.3108	0	6.5935	4.5705e-06	CSS0049424	0.957318	77.1292	-6.2956	6.4084e-12	CSS0016144	0	8.62484	-5.4291	0.00065254	CSS0042665	0.417729	11.5216	-4.8759	0.0010306
CSS0041082	0	14.1867	-6.3338	1.3333e-05	CSS0047376	0.29055	17.2225	-5.5413	0.00010489	CSS0018494	16.2712	0	6.5846	3.8002e-06	CSS0000789	0	14.2453	-6.2941	1.2113e-05	CSS0030177	0	8.59524	-5.4248	0.00060332	CSS0041197	0.310959	11.5124	-4.875	0.0010547
CSS0001836	0.335575	27.6678	-6.3327	2.2829e-06	CSS0043720	0.362566	17.1958	-5.5393	9.4746e-05	CSS0007293	31.6416	0.317292	6.5837	7.0495e-07	CSS0047871	0.957318	76.9967	-6.2921	7.2802e-12	CSS0043407	0	8.53604	-5.4164	0.00059406	CSS0035375	0.621917	20.8478	-4.8702	8.1414e-05
CSS0021726	0	14.1724	-6.3327	1.3658e-05	CSS0015363	0.362566	17.2263	-5.5366	9.2811e-05	CSS0009091	117.144	1.31119	6.5817	6.4596e-17	CSS0027573	0	14.2273	-6.2858	1.3036e-05	CSS0021798	1.10189	46.1726	-5.4135	1.678e-08	CSS0025511	0.310959	11.4083	-4.8642	0.0010688
CSS0039239	0	14.2071	-6.3287	1.1282e-05	CSS0045488	0	8.81875	-5.5359	0.00042629	CSS0018476	16.1858	0	6.5784	3.2227e-06	CSS0036960	4.14453	332.01	-6.2834	2.0975e-47	CSS0049133	0.386732	16.4712	-5.4073	0.00016238	CSS0001675	0.417729	11.3807	-4.8615	0.0010778
CSS0037784	0.605093	50.7371	-6.3271	2.2773e-08	CSS0023092	0.751855	31.9714	-5.5341	2.605e-06	CSS0049119	16.1832	0	6.5782	3.2005e-06	CSS0035984	0.704721	51.3622	-6.2817	2.7003e-08	CSS0006382	0	8.40277	-5.4053	0.00091113	CSS0028089	0.932876	30.8794	-4.8562	1.4932e-06
CSS0023366	0	14.1266	-6.3221	1.1279e-05	CSS0003679	1.98607	94.6708	-5.5319	7.4418e-17	CSS0024817	16.1405	0	6.5751	3.2254e-06	CSS0035326	1.66905	127.725	-6.2804	5.3052e-19	CSS0044361	2.59988	106.881	-5.3996	1.5885e-18	CSS0039598	0.310959	11.2112	-4.8438	0.0012399
CSS0003151	0.269517	27.4467	-6.3198	2.4429e-06	CSS0005131	0	8.8403	-5.53	0.00053612	CSS0042394	15.9452	0	6.5613	3.6214e-06	CSS0022263	0	14.0633	-6.2792	1.4952e-05	CSS0003025	0	8.4117	-5.3989	0.00066816	CSS0038515	0.621917	20.3286	-4.8387	0.00010985
CSS0022382	0	14.0264	-6.314	1.1674e-05	CSS0006848	3.03414	127.933	-5.5284	1.9624e-21	CSS0049560	86.1726	0.902715	6.5589	5.5562e-13	CSS0036728	0	13.9651	-6.2709	1.6562e-05	CSS0008391	8.78026	365.59	-5.3969	1.13e-60	CSS0025979	9.6095	285.858	-4.8281	1.6933e-52
CSS0037610	0.899916	75.3241	-6.3136	8.2901e-12	CSS0027747	0	8.7371	-5.5246	0.00046055	CSS0047032	86.2508	0.944735	6.5561	5.0267e-13	CSS0047413	0.654839	50.6589	-6.2698	2.9372e-08	CSS0007460	0	8.36434	-5.3921	0.00069383	CSS0018840	2.40642	71.5703	-4.8274	8.5703e-14
CSS0030546	0	14.0099	-6.3126	1.2181e-05	CSS0000635	2.49267	110.664	-5.5227	2.3608e-19	CSS0010294	15.6792	0	6.5353	3.9374e-06	CSS0018634	1.94597	151.542	-6.2672	1.5424e-22	CSS0003240	0.367297	16.273	-5.3837	0.00017735	CSS0007850	0.310959	11.1167	-4.8267	0.0012242
CSS0021783	0.269517	27.2714	-6.3125	2.6159e-06	CSS0037314	2.51939	110.127	-5.5186	2.8341e-19	CSS0046462	281.171	2.89182	6.5308	2.5581e-40	CSS0000276	0	13.9747	-6.2646	1.3762e-05	CSS0009198	0.333114	16.1959	-5.3826	0.00021721	CSS0033079	0	5.69953	-4.8251	0.0049404
CSS0013810	0	13.9738	-6.3096	1.2264e-05	CSS0037507	2.4741	109.996	-5.5182	2.0983e-19	CSS0049573	56.3806	0.676605	6.5233	5.7487e-09	CSS0013497	0	14.0282	-6.2638	1.7188e-05	CSS0044720	2.21315	90.3386	-5.3792	6.6568e-16	CSS0031226	0	5.68014	-4.8209	0.0056398
CSS0016829	8.62313	699.29	-6.3013	4.4878e-103	CSS0022344	3.08192	141.204	-5.5171	1.6756e-24	CSS0038653	56.0176	0.606433	6.5219	7.3345e-09	CSS0025813	1.2598	100.327	-6.2629	2.8761e-15	CSS0040745	0	8.32887	-5.3782	0.00075136	CSS0038957	0	5.65258	-4.8153	0.0051829
CSS0027852	0.630398	49.9994	-6.2999	2.8706e-08	CSS0023937	0	8.71607	-5.5128	0.00050658	CSS0035733	15.5464	0	6.519	6.1818e-06	CSS0046659	0	13.9996	-6.2607	1.5643e-05	CSS0020355	0	8.25185	-5.3759	0.00081218	CSS0040055	0	5.64339	-4.8134	0.0053758
CSS0033313	0.269517	27.0475	-6.2993	2.6813e-06	CSS0004881	35.3632	1635.05	-5.5096	4.8779e-271	CSS0005444	83.4643	0.874563	6.5163	9.0848e-13	CSS0011694	0	13.972	-6.2588	1.6408e-05	CSS0026911	0.754029	30.1129	-5.3755	5.1041e-06	CSS0040252	0.683385	20.2177	-4.8116	9.6926e-05
CSS0007890	0	13.9082	-6.2971	1.4728e-05	CSS0032948	0	8.67348	-5.5072	0.00056995	CSS0020608	30.0841	0.338303	6.5157	1.0806e-06	CSS0039030	2.2299	175.669	-6.2574	4.2058e-26	CSS0047354	4.57913	194.316	-5.3747	5.1937e-33	CSS0043245	0	5.62399	-4.8092	0.0055295
CSS0030352	0	13.81	-6.2954	2.0803e-05	CSS0050033	0.871651	46.0411	-5.5052	1.0737e-08	CSS0017785	55.6104	0.585422	6.5136	6.7078e-09	CSS0045948	0.907436	74.8949	-6.2542	9.9416e-12	CSS0044515	1.71919	74.2788	-5.3694	3.3616e-13	CSS0009115	4.80602	132.085	-4.8082	5.2619e-25
CSS0016078	0.721762	50.0977	-6.2948	2.5132e-08	CSS0025227	6.9739	325.362	-5.5028	3.3864e-55	CSS0049694	15.4662	0	6.5129	5.3276e-06	CSS0009722	0	13.9157	-6.2538	1.5906e-05	CSS0014313	7.69445	325.319	-5.3604	6.6543e-55	CSS0020814	33.3903	938.955	-4.8043	1.5188e-172
CSS0033508	0	13.8162	-6.2895	1.6921e-05	CSS0041291	0.581101	30.5026	-5.5021	4.3881e-06	CSS0017408	15.4636	0	6.5126	4.9997e-06	CSS0028997	0	13.8441	-6.2472	2.2552e-05	CSS0008450	0	8.16901	-5.3551	0.00086915	CSS0010867	0.372427	10.8894	-4.7951	0.0014821
CSS0027682	0	13.7998	-6.2879	1.3223e-05	CSS0027852	0.679839	31.064	-5.5003	3.6086e-06	CSS0033020	55.6173	0.585422	6.5118	7.1484e-09	CSS0043265	0	13.8165	-6.2447	1.7673e-05	CSS0041348	0	8.16605	-5.3545	0.00074928	CSS0040810	0.728687	20.0574	-4.7937	9.711e-05
CSS0049424	0.808552	73.4569	-6.2822	8.964e-12	CSS0045486	0	8.61313	-5.4984	0.00049724	CSS0018590	83.437	0.972887	6.5038	1.0016e-12	CSS0004079	0	13.8138	-6.2389	1.9617e-05	CSS0001691	5.17231	219.551	-5.3492	1.246e-36	CSS0015576	0.417729	10.8628	-4.7924	0.001454
CSS0024598	4.87062	370.185	-6.2811	9.5057e-55	CSS0032289	0.29055	16.6814	-5.4978	0.00014687	CSS0024015	137.793	1.5373	6.4952	2.0816e-20	CSS0045611	0	13.6382	-6.2364	1.6401e-05	CSS0014002	1.40082	58.512	-5.3447	8.5439e-11	CSS0000588	0	5.59576	-4.7905	0.0070932
CSS0050030	0	13.7077	-6.2803	1.8892e-05	CSS0029338	0.29055	16.6994	-5.4951	0.00011128	CSS0037377	15.223	0	6.4947	5.2098e-06	CSS0018498	0.686171	49.6432	-6.2326	4.3863e-08	CSS0009715	0	8.0802	-5.3419	0.00081569	CSS0017281	44.829	1239.48	-4.7883	1.5139e-228
CSS0035894	0	13.6743	-6.2774	2.244e-05	CSS0013234	0	8.57433	-5.4839	0.00064093	CSS0015881	247.255	2.74302	6.4927	5.5197e-36	CSS0009614	0.636289	49.3344	-6.2315	4.7727e-08	CSS0045430	2.24734	87.9351	-5.3395	4.4305e-15	CSS0036902	0	5.5209	-4.7869	0.0065926
CSS0009184	0	13.7424	-6.2772	2.5705e-05	CSS0029547	0	8.44605	-5.4838	0.0007047	CSS0049205	164.497	1.77728	6.4917	2.4504e-24	CSS0000635	2.2299	172.425	-6.2309	7.2635e-26	CSS0010468	1.52749	58.5919	-5.3371	9.6738e-11	CSS0028253	0	5.55902	-4.783	0.0081328
CSS0029581	3.50301	269.852	-6.2744	2.0065e-40	CSS0002874	0.362566	16.4205	-5.479	0.0001581	CSS0027804	29.5739	0.338303	6.4889	1.4041e-06	CSS0028682	0.654839	49.1878	-6.2285	4.568e-08	CSS0039801	0	8.10098	-5.3361	0.0010293	CSS0044314	0	5.5386	-4.7776	0.0067871
CSS0032843	0	13.5664	-6.2683	1.6333e-05	CSS0020506	0	8.43742	-5.474	0.0005604	CSS0034172	15.1975	0	6.4859	6.6525e-06	CSS0013657	0	13.6737	-6.2266	1.9061e-05	CSS0040008	0	7.99435	-5.3291	0.00093082	CSS0046737	0	5.53043	-4.7762	0.0069834
CSS0002858	0.269517	26.4272	-6.2651	3.2149e-06	CSS0048451	0	8.43742	-5.474	0.0005604	CSS0041381	4700.66	52.0587	6.4786	0	CSS0047354	4.16308	319.049	-6.2252	7.0763e-47	CSS0022084	0.367297	15.524	-5.3229	0.00020822	CSS0004858	0	5.47394	-4.7762	0.0076436
CSS0042085	0	13.43	-6.2562	2.2984e-05	CSS0040915	0	8.41613	-5.4711	0.00057994	CSS0011724	407.522	4.50643	6.4774	4.2102e-59	CSS0035889	0	13.6318	-6.2231	1.9338e-05	CSS0009896	0	7.99737	-5.3204	0.00096209	CSS0029016	0	5.47394	-4.7762	0.0076436
CSS0048138	4.61096	338.058	-6.2475	6.3974e-51	CSS0046590	0	8.40725	-5.4696	0.00060068	CSS0008993	29.2441	0.338303	6.476	1.4446e-06	CSS0039185	11.9706	879.383	-6.2162	4.0184e-126	CSS0028791	1.40082	57.6064	-5.3199	1.4987e-10	CSS0023414	0.417729	10.6832	-4.7727	0.0015053
CSS0032120	0	13.3256	-6.2404	1.6929e-05	CSS0011161	5.93149	271.71	-5.4674	3.0877e-47	CSS0044109	80.5114	0.853552	6.4636	1.555e-12	CSS0029718	0.352361	26.2256	-6.2157	4.1718e-06	CSS0030765	1.42026	57.5442	-5.3181	1.0477e-10	CSS0046065	0.310959	10.6648	-4.7706	0.0015738
CSS0023197	0	13.2505	-6.2339	1.8496e-05	CSS0037573	0	8.37707	-5.4649	0.00070446	CSS0009058	14.8689	0	6.4607	6.4941e-06	CSS0011150	0	13.3999	-6.2156	2.1387e-05	CSS0041629	0	7.9085	-5.3158	0.0011084	CSS0029420	0	5.50185	-4.7696	0.0063838
CSS0026341	0	13.2396	-6.2329	1.8539e-05	CSS0032610	0	8.34337	-5.4608	0.00064389	CSS0023926	14.8496	0	6.4591	7.3119e-06	CSS0034846	0.352361	26.1969	-6.2142	4.0022e-06	CSS0029769	0.333114	15.4886	-5.3151	0.00020343	CSS0000132	1.25319	30.1104	-4.7693	1.8213e-06
CSS0030761	3.01002	237.759	-6.2327	5.1738e-36	CSS0008881	5.17715	226.167	-5.4582	1.1083e-38	CSS0020911	80.2199	0.853552	6.4576	2.2973e-12	CSS0044941	0	13.3188	-6.2127	3.0788e-05	CSS0033813	0	7.95888	-5.3145	0.00093123	CSS0002359	0	5.49164	-4.7673	0.0066117
CSS0000635	2.30828	166.27	-6.2239	3.8053e-25	CSS0017751	2.20212	90.6771	-5.4556	4.5004e-16	CSS0041082	14.7861	0	6.454	8.099e-06	CSS0018500	6.02207	459.285	-6.2043	3.4995e-67	CSS0015452	13.0946	516.933	-5.3125	1.1094e-87	CSS0007442	0	5.47429	-4.764	0.0075915
CSS0042989	0	13.1488	-6.2175	2.1715e-05	CSS0020534	9.0458	390.755	-5.4528	3.4251e-66	CSS0021726	14.7694	0	6.4527	8.3006e-06	CSS0008196	0	13.3229	-6.1958	1.9395e-05	CSS0045559	1.05296	42.7926	-5.3089	3.4887e-08	CSS0019263	0	5.46408	-4.7613	0.0062636
CSS0010820	0.539035	46.6988	-6.2165	5.2659e-08	CSS0001344	0	8.34715	-5.4513	0.00065187	CSS0002808	14.8409	0	6.4514	7.0441e-06	CSS0019502	0.98865	72.272	-6.1956	2.029e-11	CSS0028901	0	7.90856	-5.3068	0.00097379	CSS0023633	0.417729	10.6274	-4.7592	0.0017162
CSS0025742	0	13.1214	-6.2152	2.9298e-05	CSS0012380	0	8.2706	-5.4502	0.00073352	CSS0039239	14.8034	0	6.4484	6.8155e-06	CSS0017377	0	13.2667	-6.1907	1.9749e-05	CSS0001745	3.57511	140.415	-5.2831	1.3084e-24	CSS0000594	0	5.45387	-4.759	0.0070372
CSS0047706	5.93782	424.779	-6.215	1.6022e-64	CSS0022263	0	8.26172	-5.4488	0.00070892	CSS0023366	14.7206	0	6.442	6.8078e-06	CSS0017762	7.49417	549.786	-6.1894	4.5795e-79	CSS0026635	4.80367	183.241	-5.2827	1.0535e-31	CSS0001708	9.32044	245.59	-4.7578	3.7061e-46
CSS0024282	0	13.1044	-6.2135	1.9394e-05	CSS0030925	14.7386	633.603	-5.4482	1.2545e-16	CSS0022382	14.6158	0	6.4339	7.0468e-06	CSS0015841	0	13.2381	-6.1877	2.2121e-05	CSS0043720	0	7.70139	-5.2654	0.0011554	CSS0000694	0.994344	29.0268	-4.7565	2.2355e-06
CSS0029347	1.57107	117.482	-6.2112	1.436e-18	CSS0008687	0	8.21913	-5.4426	0.0007769	CSS0035878	157.64	1.7071	6.4329	1.1954e-23	CSS0041661	0	13.2916	-6.1865	2.2918e-05	CSS0005131	1.45444	55.573	-5.2642	1.9054e-10	CSS0004752	0.417729	10.5876	-4.7546	0.0018528
CSS0045947	8.73452	634.424	-6.2093	5.4305e-94	CSS0029110	0.943667	44.0937	-5.4364	1.6286e-08	CSS0030546	14.6003	0	6.4326	7.3633e-06	CSS0029156	1.57506	118.756	-6.1839	2.9829e-18	CSS0010938	9.42705	360.292	-5.2618	6.1297e-62	CSS0016322	5.07849	145.28	-4.7536	3.0916e-27
CSS0007397	0	13.0349	-6.2074	2.0716e-05	CSS0000276	0	8.2318	-5.435	0.00064404	CSS0039677	78.6702	0.902715	6.4263	2.0885e-12	CSS0017247	3.59647	262.11	-6.1817	3.192e-39	CSS0022107	0	7.64514	-5.2567	0.0011532	CSS0006363	0	5.40794	-4.7491	0.0067206
CSS0048419	0	12.9878	-6.2032	1.9865e-05	CSS0000657	4.45451	205.274	-5.4298	5.0171e-36	CSS0021260	14.4502	0	6.4207	8.5068e-06	CSS0012295	2.36099	166.669	-6.1797	2.4357e-25	CSS0042776	1.06771	41.2712	-5.2565	5.7971e-08	CSS0027747	0	5.39875	-4.7471	0.0072526
CSS0009144	1.57107	116.216	-6.1971	1.7139e-18	CSS0023414	0	8.18033	-5.4275	0.00067582	CSS0007890	14.492	0	6.4169	8.976e-06	CSS0028152	0	13.0847	-6.1749	2.2582e-05	CSS0013850	0	7.64218	-5.2562	0.0012798	CSS0001206	1.84597	48.6398	-4.745	4.7203e-10
CSS0025335	0	12.897	-6.188	3.3487e-05	CSS0033985	0	8.22318	-5.4241	0.00079581	CSS0046559	28.057	0.26813	6.414	1.703e-06	CSS0030761	3.75765	261.173	-6.1715	5.6442e-39	CSS0011485	3.19306	123.989	-5.2552	5.989e-22	CSS0030636	0.372427	10.4096	-4.7406	0.002391
CSS0015794	0.335575	24.9533	-6.1835	4.8224e-06	CSS0022084	0.362566	15.9621	-5.4211	0.00017321	CSS0042133	284.925	3.40576	6.4079	5.1847e-42	CSS0035552	0	12.9616	-6.1697	2.9549e-05	CSS0048708	0	7.59778	-5.2493	0.0011756	CSS0001601	0	5.35077	-4.7363	0.0069367
CSS0005142	2.52159	184.127	-6.1823	1.1948e-28	CSS0020078	0	8.12534	-5.4197	0.00093182	CSS0021552	14.3795	0	6.4078	8.0103e-06	CSS0012815	0	13.0141	-6.1682	2.3001e-05	CSS0036116	0	7.5889	-5.2479	0.0012292	CSS0046252	4.1841	106.548	-4.7359	1.571e-20
CSS0029111	4.61096	322.16	-6.1788	8.4321e-50	CSS0004728	0	8.18059	-5.418	0.00080923	CSS0027682	14.3795	0	6.4078	8.0103e-06	CSS0032924	0.704721	47.3563	-6.1666	5.5318e-08	CSS0021754	1.75337	68.2024	-5.2428	1.2413e-12	CSS0030128	0.417729	10.4664	-4.7338	0.0019915
CSS0047831	0	12.7387	-6.1731	2.4115e-05	CSS0016406	0.970389	43.5121	-5.4153	2.5759e-08	CSS0037345	14.3665	0	6.4069	1.0426e-05	CSS0008294	0	12.9865	-6.166	2.4651e-05	CSS0025690	0	7.55041	-5.2418	0.0012285	CSS0013560	0.310959	10.3814	-4.7314	0.0018141
CSS0003923	2.17616	160.146	-6.1727	8.6145e-25	CSS0008995	0	8.16283	-5.4151	0.00086663	CSS0002544	14.3472	0	6.4052	8.1907e-06	CSS0004089	4.76227	350.08	-6.1546	2.1991e-52	CSS0045299	0.386732	14.6628	-5.24	0.00029098	CSS0015893	0	5.32219	-4.7296	0.008274
CSS0015452	17.968	1323.4	-6.1721	4.3219e-189	CSS0014002	0.943667	43.278	-5.4091	2.3975e-08	CSS0013955	14.3368	0	6.4044	8.2041e-06	CSS0018853	0	12.8597	-6.1541	2.6494e-05	CSS0029242	0	7.52081	-5.2371	0.0012137	CSS0027838	0	5.313	-4.7277	0.0076012
CSS0036732	0	12.6998	-6.1696	2.3886e-05	CSS0026125	0	8.03507	-5.3965	0.00080923	CSS0044705	14.3123	0	6.4025	8.7402e-06	CSS0003048	2.21711	163.088	-6.152	4.8594e-25	CSS0025765	2.24734	81.8913	-5.2366	1.0235e-14	CSS0049962	2.36111	66.3536	-4.7264	5.2871e-13
CSS0047450	0.335575	24.696	-6.1675	5.1648e-06	CSS0002858	0.29055	15.6249	-5.3963	0.00019231	CSS0005402	77.383	0.951877	6.3991	2.4436e-12	CSS0039651	0	12.8979	-6.1503	2.791e-05	CSS0041584	2.17428	81.6694	-5.2361	5.9917e-15	CSS0027487	0	5.30382	-4.7258	0.0073315
CSS0040496	0	12.6609	-6.1661	2.4087e-05	CSS0008517	2.63919	114.37	-5.394	4.6932e-20	CSS0025864	14.2583	0	6.3917	1.5612e-05	CSS0016045	1.00143	70.1758	-6.148	3.2652e-11	CSS0028756	0	7.55935	-5.2346	0.0019434	CSS0046667	0.372427	10.3252	-4.725	0.0018522
CSS0002404	0	12.6472	-6.1648	2.6985e-05	CSS0012224	0	8.01377	-5.3935	0.00085654	CSS0045719	14.0535	0	6.3811	1.3665e-05	CSS0048199	0	12.814	-6.1429	2.6326e-05	CSS0022197	0	7.49121	-5.2324	0.0012791	CSS0022229	26.3393	688.231	-4.7221	3.5699e-125
CSS0017159	0.605093	45.417	-6.1641	1.1475e-07	CSS0010938	8.51724	371.637	-5.3902	8.7843e-65	CSS0008412	27.4072	0.338303	6.3796	1.9784e-06	CSS0016492	1.67482	115.691	-6.138	5.4443e-18	CSS0036732	0	7.44088	-5.2234	0.0024052	CSS0008995	0	5.28442	-4.7206	0.010091
CSS0031401	0	12.5804	-6.1588	2.6029e-05	CSS0029400	1.06913	43.0349	-5.3874	1.9916e-08	CSS0023264	14.1134	0	6.379	1.0226e-05	CSS0015881	11.4085	786.875	-6.1377	5.4655e-116	CSS0024682	5.47458	202.346	-5.2212	2.651e-35	CSS0009862	1.67773	47.1145	-4.7156	9.4927e-10
CSS0024173	0	12.519	-6.153	3.2464e-05	CSS0004751	2.18355	86.4094	-5.3868	7.1919e-16	CSS0042085	13.9966	0	6.3764	1.4213e-05	CSS0037206	0.352361	24.5772	-6.1181	6.2819e-06	CSS0038976	0.386732	14.4911	-5.2207	0.00029634	CSS0039132	31.2874	801.137	-4.7154	1.2939e-148
CSS0024096	8.33817	606.7	-6.1493	1.2814e-93	CSS0018750	0	7.93213	-5.381	0.00081131	CSS0016677	27.3258	0.26813	6.376	2.5364e-06	CSS0027682	0	12.6007	-6.1165	2.8812e-05	CSS0050158	2.08648	80.1066	-5.2142	1.5014e-14	CSS0041648	51.2577	1345.77	-4.7125	6.2968e-246
CSS0025690	0	12.4719	-6.1486	3.2971e-05	CSS0048816	0.362566	15.4622	-5.3744	0.00027689	CSS0029908	27.217	0.317292	6.3716	2.2351e-06	CSS0032233	0.704721	45.7403	-6.116	7.7841e-08	CSS0042273	0	7.43502	-5.2134	0.0015079	CSS0034370	1.3506	37.2962	-4.7051	8.0173e-08
CSS0001046	4.82001	337.429	-6.1473	3.7927e-52	CSS0020355	0	7.85937	-5.3702	0.00086505	CSS0033417	76.1058	0.993898	6.3697	3.6631e-12	CSS0008034	1.30391	90.8111	-6.1154	1.6544e-14	CSS0037314	3.36398	120.679	-5.2093	1.8238e-21	CSS0020989	1.16258	28.5817	-4.702	2.7784e-06
CSS0020239	0	12.5148	-6.1448	3.0205e-05	CSS0033552	0.581101	27.5999	-5.3574	9.2142e-06	CSS0026765	13.9983	0	6.3695	9.6672e-06	CSS0045486	0	12.573	-6.1144	3.1383e-05	CSS0044747	0	7.33727	-5.2065	0.002106	CSS0003549	2.15693	56.4707	-4.7007	2.9041e-11
CSS0000791	1.36761	90.2905	-6.1444	1.1451e-14	CSS0023560	0.362566	15.1833	-5.3568	0.00019797	CSS0041721	177.102	2.30509	6.3675	7.5888e-27	CSS0046730	0.704721	45.6708	-6.1141	8.4626e-08	CSS0019637	1.03352	39.5012	-5.1998	1.11e-07	CSS0036346	0.790155	18.9737	-4.6962	0.00014088
CSS0048708	0.335575	24.2191	-6.1411	6.0938e-06	CSS0020499	0	7.82945	-5.3555	0.0010335	CSS0043881	50.1723	0.634585	6.3571	2.0842e-08	CSS0040212	0	12.5836	-6.1084	3.5102e-05	CSS0018591	3.80567	145.189	-5.1977	1.1983e-25	CSS0049809	2.88561	74.8353	-4.6927	8.2607e-15
CSS0015522	0	12.4677	-6.1405	3.3266e-05	CSS0018571	0	7.75643	-5.3545	0.00094991	CSS0026341	13.7978	0	6.353	1.1346e-05	CSS0000155	0.704721	45.1959	-6.1037	8.737e-08	CSS0016095	0.367297	14.2632	-5.1964	0.00032706	CSS0037504	22.8771	581.02	-4.6905	6.7123e-102
CSS0041381	64.0916	4511.03	-6.1377	0	CSS0014587	0	7.82057	-5.3537	0.00098003	CSS0026058	855.645	10.5055	6.3524	1.0808e-07	CSS0027341	2.32966	157.961	-6.1022	1.1746e-24	CSS0006434	0	7.3018	-5.1916	0.0014627	CSS0044872	0.417729	10.0898	-4.6903	0.0020075
CSS0022177	10.016	714.119	-6.1375	4.3757e-109	CSS0018650	0	7.68366	-5.3432	0.0010496	CSS0039400	74.8752	0.993898	6.3483	4.1662e-12	CSS0002799	0	12.4186	-6.0998	3.3936e-05	CSS0024785	1.10189	39.5871	-5.1912	8.9499e-08	CSS0046140	0	5.18167	-4.6838	0.0084398
CSS0023494	0.335575	24.1358	-6.1371	6.3141e-06	CSS0015086	0.389289	14.9561	-5.339	0.00021983	CSS0036315	3479.78	43.0343	6.3481	0	CSS0037841	0	12.4302	-6.095	5.2265e-05	CSS0014264	2.98193	105.949	-5.191	4.7889e-19	CSS0036058	11.1992	287.703	-4.6804	3.6718e-53
CSS0050416	0	12.3702	-6.1314	2.9496e-05	CSS0049462	0	7.70522	-5.3362	0.0010121	CSS0024196	26.6703	0.26813	6.3439	3.3031e-06	CSS0046472	0	12.4006	-6.0903	3.3709e-05	CSS0012295	2.5952	92.1557	-5.1872	1.2983e-16	CSS0009174	4.62481	120.438	-4.6803	9.7055e-23
CSS0015464	1.05734	67.0855	-6.1311	2.5673e-11	CSS0038169	0	7.69281	-5.3349	0.0013014	CSS0024282	13.6546	0	6.3333	1.1885e-05	CSS0019704	0	12.3586	-6.0865	3.3754e-05	CSS0017864	0	7.26628	-5.1859	0.00162	CSS0010542	27.3664	703.221	-4.6779	2.1388e-133
CSS0024443	0	12.3565	-6.1301	3.0835e-05	CSS0050105	0	7.68392	-5.3331	0.001063	CSS0040034	73.8583	0.944735	6.333	4.5477e-12	CSS0049805	0.352361	24.0465	-6.0812	9.5329e-06	CSS0010443	6.57647	236.848	-5.1852	1.3142e-41	CSS0037795	0.932876	27.2149	-4.6777	5.5169e-06
CSS0045510	0	12.3286	-6.1275	2.9032e-05	CSS0002056	0	7.64486	-5.3265	0.0010422	CSS0026038	97.7313	1.12168	6.3318	1.4345e-15	CSS0047827	0.654839	44.2163	-6.0782	1.1064e-07	CSS0024949	2.26677	79.1477	-5.1839	3.0521e-14	CSS0001898	26.907	700.215	-4.6745	1.0866e-131
CSS0045789	0	12.3258	-6.1273	2.9049e-05	CSS0012225	5.93716	233.949	-5.3256	1.8168e-41	CSS0030684	13.5874	0	6.3277	1.4449e-05	CSS0027561	2.63214	177.349	-6.0772	9.034e-28	CSS0028414	0	7.25444	-5.1839	0.0014924	CSS0007829	0.310959	9.93054	-4.6709	0.0027141
CSS0012687	0	12.3353	-6.1209	4.716e-05	CSS0027878	1.43169	55.1479	-5.3218	1.9001e-10	CSS0000906	13.5822	0	6.3273	1.2722e-05	CSS0004319	0.667621	44.2395	-6.0732	1.0487e-07	CSS0020763	3.20781	117.459	-5.1781	2.8933e-21	CSS0018838	5.18164	129.588	-4.6699	3.5266e-24
CSS0033456	0.269517	23.8424	-6.1189	6.7477e-06	CSS0022041	0	7.60228	-5.3201	0.0010344	CSS0007397	13.5822	0	6.3273	1.2722e-05	CSS0021041	1.01998	66.0846	-6.0668	4.9583e-11	CSS0036718	0	7.23673	-5.1718	0.0023828	CSS0026632	8.93185	221.05	-4.6662	1.1077e-41
CSS0003292	0	12.2371	-6.1188	3.8453e-05	CSS0042665	0.362566	14.8359	-5.318	0.00024281	CSS0045444	122.213	1.53016	6.3241	2.4563e-19	CSS0030352	0	12.148	-6.0662	3.8076e-05	CSS0032687	0	7.17747	-5.1711	0.0016836	CSS0021456	1.24383	36.0539	-4.6662	1.1321e-07
CSS0041671	0.269517	23.7933	-6.1123	8.0246e-06	CSS0010924	14.3242	572.007	-5.3149	6.751e-99	CSS0026794	26.3542	0.317292	6.3229	2.7063e-06	CSS0034280	0	12.1166	-6.0558	4.0388e-05	CSS0015811	0	7.13898	-5.1645	0.0018549	CSS0037483	2.36111	63.4026	-4.6622	1.4069e-12
CSS0043078	0	12.1675	-6.1122	3.8344e-05	CSS0011485	3.12722	122.54	-5.3147	2.0274e-22	CSS0002387	145.831	1.72811	6.3214	8.6416e-23	CSS0012056	0	12.0069	-6.0512	6.5885e-05	CSS0018474	0	7.13898	-5.1645	0.0018549	CSS0020899	13.8155	340.311	-4.6609	1.3892e-62
CSS0031885	1.99801	131.727	-6.1101	2.8272e-21	CSS0010455	0.871651	40.1021	-5.3104	5.7418e-08	CSS0028939	13.4697	0	6.3177	1.5074e-05	CSS0008547	0	12.0604	-6.0502	4.1604e-05	CSS0040547	0	7.16272	-5.159	0.00226	CSS0012445	0	5.07755	-4.6595	0.0087715
CSS0041629	0	12.1451	-6.1101	4.0086e-05	CSS0049144	0	7.58124	-5.3075	0.0015575	CSS0028055	48.6266	0.655595	6.3126	2.4469e-08	CSS0021788	0.352361	23.3842	-6.0443	9.8282e-06	CSS0030097	3.66759	128.588	-5.1536	3.4262e-23	CSS0016755	0	5.07755	-4.6595	0.0087715
CSS0041028	0	12.1423	-6.1098	3.946e-05	CSS0013561	0	7.50822	-5.3055	0.0011623	CSS0031228	26.1825	0.317292	6.3113	2.8567e-06	CSS0044264	2.03996	129.619	-6.0389	1.0427e-20	CSS0000684	0	7.04425	-5.1484	0.0020987	CSS0045610	2.309	54.9865	-4.6521	4.2019e-11
CSS0050195	0	12.1314	-6.1087	4.132e-05	CSS0001691	6.12897	241.983	-5.2953	1.6708e-43	CSS0037830	13.4714	0	6.3105	1.908e-05	CSS0019487	0	12.0014	-6.0378	5.0785e-05	CSS0045128	0	7.03537	-5.147	0.0020625	CSS0032017	15.0072	364.828	-4.6501	2.0309e-68
CSS0028372	0	12.1907	-6.1066	4.026e-05	CSS0038660	0	7.51201	-5.295	0.0012987	CSS0020129	72.6107	0.944735	6.3097	1.0256e-11	CSS0010366	0	11.8402	-6.0363	5.6951e-05	CSS0039030	2.45378	88.6782	-5.1361	2.4594e-16	CSS0037829	0	5.03162	-4.6484	0.012286
CSS0022626	2.67901	175.09	-6.1042	6.4496e-28	CSS0037697	1.14114	40.6147	-5.2909	3.9588e-08	CSS0004985	13.461	0	6.3093	1.6493e-05	CSS0023366	0	11.8258	-6.0349	5.2354e-05	CSS0045390	0	7.01471	-5.1332	0.0023386	CSS0003556	0.417729	9.76042	-4.6433	0.0024422
CSS0048774	0	12.1381	-6.1015	4.0073e-05	CSS0004670	0.389289	14.4117	-5.2838	0.00028708	CSS0005609	337.295	4.35049	6.3034	2.7019e-50	CSS0045731	0	11.9033	-6.0279	5.0082e-05	CSS0002056	0	6.9703	-5.1256	0.0018642	CSS0031187	0.310959	9.8067	-4.6407	0.0025785
CSS0024040	0	12.0591	-6.1014	5.2641e-05	CSS0016645	0	7.43924	-5.2833	0.0012883	CSS0046547	13.3511	0	6.2997	1.5287e-05	CSS0048138	4.37539	278.917	-6.0276	1.3394e-43	CSS0049144	0	6.9703	-5.1256	0.0018642	CSS0028185	18.2236	448.781	-4.6322	4.161e-85
CSS0003566	0	12.085	-6.0965	4.4387e-05	CSS0041629	0	7.42683	-5.2817	0.0012947	CSS0044064	25.9372	0.317292	6.2965	3.3519e-06	CSS0021262	17.8085	1155.45	-6.0261	6.6471e-176	CSS0044626	0	6.90221	-5.1138	0.0020564	CSS0036229	10.9008	260.962	-4.6284	5.2214e-48
CSS0009455	2.56235	173.654	-6.0958	7.7099e-28	CSS0005417	0	7.39666	-5.2766	0.0012559	CSS0027602	47.8215	0.606433	6.2959	3.1181e-08	CSS0046881	2.27978	148.509	-6.0183	1.1605e-23	CSS0017690	0	6.89037	-5.1112	0.0034613	CSS0001315	0.994344	26.5565	-4.6265	5.0637e-06
CSS0020062	1.63712	108.088	-6.0885	9.1229e-18	CSS0028414	0	7.31122	-5.2735	0.0015791	CSS0047831	13.2735	0	6.293	1.4875e-05	CSS0002239	0.302479	22.9728	-6.017	1.2724e-05	CSS0022047	0	6.88445	-5.1108	0.0020141	CSS0025135	0.310959	9.65665	-4.6225	0.002577
CSS0037792	0	11.9908	-6.0873	3.6505e-05	CSS0034168	0	7.31122	-5.2735	0.0015791	CSS0027256	70.9407	0.80439	6.2872	9.2792e-12	CSS0009083	0	11.681	-6.0119	6.8387e-05	CSS0014828	0.386732	13.4286	-5.1079	0.000478	CSS0000712	0.744853	17.8049	-4.6165	0.00024098
CSS0048020	1.95268	149.776	-6.0866	3.8785e-24	CSS0028849	1.26094	51.9941	-5.2589	3.915e-10	CSS0007914	284.89	3.53354	6.2861	6.034e-44	CSS0048350	0	11.6534	-6.0098	5.5107e-05	CSS0036165	0	6.85781	-5.1061	0.0024471	CSS0042889	0	4.88973	-4.6139	0.012391
CSS0035996	0	11.9738	-6.0857	4.5675e-05	CSS0013810	0	7.25113	-5.2532	0.0013693	CSS0014635	25.7837	0.26813	6.2859	4.1005e-06	CSS0039327	1.01998	63.3107	-6.0067	9.4226e-11	CSS0000123	0	6.84893	-5.1044	0.0028352	CSS0039600	0	4.93602	-4.6108	0.011097
CSS0018803	0.605093	42.8624	-6.0846	1.107e-07	CSS0037270	0	7.22095	-5.2481	0.0014143	CSS0016203	13.1234	0	6.28	1.7757e-05	CSS0043259	0	11.664	-6.0032	5.5296e-05	CSS0025813	1.38607	49.3426	-5.1002	1.2308e-09	CSS0030725	0.417729	9.55355	-4.6099	0.0028345
CSS0003044	0	11.8462	-6.0733	4.283e-05	CSS0010224	0	7.16923	-5.2473	0.0027804	CSS0031801	70.7898	0.853552	6.2785	8.7933e-12	CSS0012041	0	11.6507	-6.0025	5.1527e-05	CSS0002481	20.836	705.956	-5.099	5.6662e-123	CSS0013883	3.43925	79.7574	-4.6062	9.9416e-16
CSS0045734	0	11.8918	-6.0696	4.9339e-05	CSS0049527	9.9838	386.196	-5.2375	9.1163e-70	CSS0018983	25.4978	0.317292	6.2726	3.4088e-06	CSS0030980	0.302479	22.5446	-6.0019	1.4942e-05	CSS0003679	4.47992	151.544	-5.0971	6.4284e-08	CSS0041047	0.372427	9.58044	-4.6053	0.0031805
CSS0021785	0	11.8018	-6.0688	4.8808e-05	CSS0045559	0.751855	26.0364	-5.232	1.3301e-05	CSS0035381	13.0355	0	6.2722	1.8521e-05	CSS0004528	0	11.622	-5.9991	5.3698e-05	CSS0016739	2.5952	86.6034	-5.0939	3.9548e-16	CSS0025817	0.728687	17.5807	-4.6047	0.00027413
CSS0007394	13.1273	886.022	-6.0572	6.854e-138	CSS0023136	0	7.17863	-5.2307	0.0018559	CSS0020239	13.0397	0	6.2645	1.879e-05	CSS0046637	1.69337	104.749	-5.9934	3.4522e-17	CSS0014269	1.52749	49.2596	-5.0865	1.7364e-09	CSS0034339	0	4.84277	-4.6014	0.015058
CSS0033736	0.605093	42.0462	-6.0554	1.2602e-07	CSS0007578	0	7.10913	-5.2281	0.0026898	CSS0019863	25.2222	0.338303	6.2603	3.638e-06	CSS0028470	0	11.5658	-5.9933	5.7446e-05	CSS0026876	0.734594	24.6018	-5.0865	3.3554e-05	CSS0016404	0.310959	9.45963	-4.598	0.0033445
CSS0021632	0	11.6278	-6.0435	4.4163e-05	CSS0022197	0	7.09672	-5.2274	0.0016505	CSS0010522	25.2144	0.338303	6.2599	3.8777e-06	CSS0021125	0	11.5907	-5.9884	6.0286e-05	CSS0024029	0.367297	13.1533	-5.0835	0.00055522	CSS0028995	0	4.87987	-4.597	0.01072
CSS0015066	6.4923	417.867	-6.0403	1.4453e-66	CSS0049424	0.871651	37.8448	-5.2259	1.1219e-07	CSS0016057	69.8349	0.874563	6.2574	1.4192e-11	CSS0021929	8.76357	542.278	-5.9869	1.7072e-84	CSS0017145	0	6.72163	-5.0817	0.00275	CSS0030493	0	4.87987	-4.597	0.01072
CSS0039981	0.360881	22.5288	-6.0402	1.4434e-05	CSS0023999	0.751855	25.9905	-5.2256	9.4869e-05	CSS0028128	116.766	1.55831	6.2558	8.1765e-19	CSS0047706	5.71382	374.537	-5.9869	3.1933e-56	CSS0028579	0	6.72761	-5.0729	0.0037267	CSS0049639	0	4.87069	-4.5948	0.010897
CSS0006389	0	11.5418	-6.0349	5.404e-05	CSS0012080	0	7.13957	-5.2232	0.0016081	CSS0003832	46.922	0.676605	6.2526	4.4152e-08	CSS0033149	4.58512	290.988	-5.9836	6.9945e-46	CSS0032440	24.1826	811.768	-5.0696	5.0927e-138	CSS0030220	0	4.86966	-4.5945	0.01268
CSS0021483	0	11.5029	-6.0309	5.9124e-05	CSS0045430	2.73793	102.319	-5.2209	5.9666e-19	CSS0050416	12.8897	0	6.2512	1.831e-05	CSS0042494	2.51383	165.3	-5.9821	1.661e-26	CSS0030879	6.13144	206.037	-5.0684	1.2481e-36	CSS0004911	0	4.86048	-4.5922	0.011599
CSS0037188	0.360881	22.3057	-6.0205	1.0595e-05	CSS0014269	0.970389	37.7109	-5.2145	1.3161e-07	CSS0045510	12.847	0	6.2474	1.8001e-05	CSS0032193	0	11.4124	-5.9786	6.2625e-05	CSS0046532	0	6.66248	-5.0605	0.0041302	CSS0001772	1.14642	26.3136	-4.5915	5.9904e-06
CSS0017111	0	11.4455	-6.0166	5.4992e-05	CSS0017852	0	7.0881	-5.2145	0.0016449	CSS0011665	12.834	0	6.2462	2.1278e-05	CSS0035858	0	11.4124	-5.9786	6.2625e-05	CSS0006848	3.85929	131.491	-5.0537	4.3297e-24	CSS0021912	2.07929	51.8957	-4.5881	1.6684e-10
CSS0044361	1.08264	61.5753	-6.0052	1.0699e-10	CSS0022132	0.29055	13.7949	-5.2143	0.00038796	CSS0012687	12.8513	0	6.2404	2.9928e-05	CSS0000203	0.704721	41.6193	-5.9731	2.1195e-07	CSS0017199	0.333114	12.8514	-5.0441	0.00067418	CSS0002352	0	4.8421	-4.5876	0.010787
CSS0027650	3.2335	203.812	-6.0048	2.3908e-33	CSS0022853	0.778577	25.8076	-5.2102	2.0977e-05	CSS0027644	206.746	2.63083	6.2379	9.7902e-33	CSS0021552	0	11.3132	-5.9673	7.0808e-05	CSS0035796	0.367297	12.8425	-5.0433	0.00069773	CSS0011258	5.86865	146.747	-4.5852	1.2125e-28
CSS0050146	3.66044	224.832	-6.0047	2.368e-36	CSS0041879	0	7.05792	-5.2094	0.0018374	CSS0039025	12.7189	0	6.2359	2.2896e-05	CSS0048774	0	11.2713	-5.9632	6.9719e-05	CSS0033709	0	6.56183	-5.0425	0.0026652	CSS0004506	0	4.81454	-4.5811	0.011913
CSS0046472	0	11.3261	-6.0045	5.8078e-05	CSS0015578	0	7.01181	-5.2026	0.0022326	CSS0008364	12.6892	0	6.2332	2.2305e-05	CSS0013146	0.957318	60.9257	-5.9561	1.7187e-10	CSS0020499	0	6.54111	-5.0385	0.0028884	CSS0023806	2.3996	52.452	-4.574	1.7225e-10
CSS0041937	0.269517	22.0818	-6.0043	1.1784e-05	CSS0018474	0	6.95146	-5.1918	0.001799	CSS0043078	12.6814	0	6.2324	2.4029e-05	CSS0003820	0	11.3174	-5.9467	0.00010827	CSS0044998	1.45444	47.3536	-5.0349	2.0136e-09	CSS0001761	0	4.77677	-4.5716	0.011953
CSS0050174	0	11.3207	-6.0039	6.7795e-05	CSS0016144	0	6.86981	-5.1776	0.0018683	CSS0001323	160.808	2.22777	6.232	1.2376e-25	CSS0011446	2.27401	141.096	-5.9443	8.5799e-23	CSS0034235	0	6.4967	-5.0301	0.0036086	CSS0000184	0.932876	25.2013	-4.5662	9.7156e-06
CSS0036193	0.539035	40.2796	-6.0025	2.213e-07	CSS0017972	9.05871	332.767	-5.1744	1.0018e-60	CSS0041028	12.6543	0	6.23	2.4754e-05	CSS0035154	0	11.181	-5.9385	7.5027e-05	CSS0005497	0.999341	35.115	-5.0287	3.7788e-07	CSS0003570	0.683385	16.9945	-4.5655	0.00030375
CSS0011446	2.57779	162.579	-6.0015	1.3336e-26	CSS0046469	0.362566	13.3798	-5.1722	0.00041779	CSS0050195	12.6439	0	6.2289	2.5935e-05	CSS0024794	0	11.0998	-5.9377	7.1261e-05	CSS0042714	0.700411	23.4622	-5.0278	3.4842e-05	CSS0030804	2.76268	68.0746	-4.5644	8.1564e-14
CSS0006587	0	11.2566	-5.9974	5.6441e-05	CSS0044709	1.62351	61.3235	-5.1717	4.6103e-12	CSS0022626	182.45	2.3627	6.2272	5.0733e-29	CSS0003933	0	11.0855	-5.9359	7.5719e-05	CSS0031412	0.333114	12.6383	-5.0241	0.00065155	CSS0023694	1.93657	43.2472	-4.5591	1.2222e-08
CSS0027731	0	11.2259	-5.9943	5.9612e-05	CSS0014313	6.47863	223.306	-5.1705	2.2671e-40	CSS0008337	12.6637	0	6.2228	2.5067e-05	CSS0050146	3.45259	220.014	-5.9356	9.0839e-35	CSS0049286	0	6.49676	-5.0192	0.0031776	CSS0031031	5.05551	118.899	-4.557	1.2821e-22
CSS0047881	0	11.176	-5.9891	6.6792e-05	CSS0000615	0	6.82722	-5.1704	0.0020384	CSS0024040	12.5689	0	6.2217	3.3333e-05	CSS0001639	3.92327	240.522	-5.9336	2.2103e-38	CSS0015578	0	6.48788	-5.0177	0.0032943	CSS0013107	0.417729	9.19356	-4.5557	0.0041288
CSS0009596	0.630398	40.0176	-5.9836	2.2366e-07	CSS0028901	0	6.82722	-5.1704	0.0020384	CSS0048774	12.6482	0	6.2213	2.5161e-05	CSS0047040	0	11.138	-5.9333	8.2868e-05	CSS0040142	0	6.48788	-5.0177	0.0032943	CSS0030747	2.49702	59.1637	-4.5514	4.1741e-12
CSS0044678	0.630398	40.1784	-5.9834	2.3299e-07	CSS0049914	0	6.89136	-5.1699	0.0021593	CSS0048485	45.7194	0.676605	6.2207	4.8176e-08	CSS0003240	0.333811	21.6148	-5.9325	1.5366e-05	CSS0044439	0	6.47604	-5.0152	0.0030171	CSS0011055	1.86575	49.5704	-4.547	5.3347e-10
CSS0048059	1.2608	79.812	-5.9779	9.3758e-14	CSS0026768	18.4598	642.612	-5.1689	4.6561e-116	CSS0035638	90.6271	1.19185	6.2197	7.6463e-15	CSS0048318	4.2072	260.137	-5.9276	1.7852e-40	CSS0010820	1.05296	34.7892	-5.0143	4.3199e-07	CSS0046688	1.62561	34.366	-4.5421	2.2705e-07
CSS0000657	4.12884	277.895	-5.9756	2.287e-45	CSS0033742	0	6.88248	-5.1679	0.0021263	CSS0009164	316.705	4.0135	6.2178	2.6644e-49	CSS0009843	0	11.0266	-5.922	7.6126e-05	CSS0010224	0	6.43755	-5.008	0.0030274	CSS0028988	0.372427	9.11837	-4.5377	0.0035998
CSS0039825	0	11.1269	-5.9754	8.386e-05	CSS0022596	0	6.78464	-5.1627	0.0026239	CSS0024439	338.754	4.33079	6.2149	2.1943e-53	CSS0021035	0	10.9454	-5.9212	8.2495e-05	CSS0032843	1.43501	46.146	-5.001	3.8853e-09	CSS0002887	0	4.64407	-4.5369	0.016988
CSS0027283	0	11.1187	-5.9743	6.9646e-05	CSS0016888	0	6.83989	-5.1606	0.0020848	CSS0034973	90.7586	1.31119	6.2107	4.4917e-15	CSS0015253	6.59375	398.098	-5.9188	1.3441e-37	CSS0008517	2.87001	91.7149	-4.9895	4.3466e-17	CSS0018596	0	4.6257	-4.5328	0.014766
CSS0027573	0	11.1023	-5.9729	9.5237e-05	CSS0036205	0	6.82213	-5.1577	0.0028869	CSS0035996	12.4762	0	6.2055	2.8819e-05	CSS0024282	0	10.9836	-5.9167	9.2612e-05	CSS0022596	0	6.33394	-4.9887	0.0031148	CSS0013868	1.97252	49.177	-4.5289	7.8161e-10
CSS0026273	0.605093	39.7057	-5.9725	2.0507e-07	CSS0013713	0	6.7154	-5.1499	0.002564	CSS0041542	337.347	4.66065	6.2033	1.7468e-53	CSS0011902	0	10.9427	-5.9134	8.3592e-05	CSS0036048	3.92765	125.871	-4.9878	2.117e-23	CSS0006896	1.36677	33.0784	-4.5275	3.4903e-07
CSS0028849	1.16943	79.0776	-5.969	1.169e-13	CSS0020513	0	6.70299	-5.1483	0.0024669	CSS0046130	156.672	2.09457	6.1999	3.2473e-25	CSS0024443	0	10.9427	-5.9134	8.3592e-05	CSS0023628	0.773463	23.0656	-4.9864	4.0279e-05	CSS0024641	0.417729	9.01629	-4.5246	0.0036113
CSS0010447	0.605093	39.5399	-5.9653	2.3222e-07	CSS0015909	2.66591	96.4065	-5.145	1.2266e-17	CSS0046217	12.4727	0	6.1977	3.9135e-05	CSS0042365	0.636289	39.3273	-5.9123	3.135e-07	CSS0001888	0	6.31618	-4.9854	0.0034087	CSS0006190	1.58031	33.9414	-4.5228	6.4925e-07
CSS0044857	0	11.0157	-5.9636	8.0596e-05	CSS0039520	10.5253	373.587	-5.1423	5.4586e-66	CSS0042781	24.2163	0.317292	6.1966	6.2438e-06	CSS0003292	0	11.0085	-5.9118	9.593e-05	CSS0047665	0.333114	12.218	-4.9776	0.00090357	CSS0028459	0.835457	16.8907	-4.5151	0.00033202
CSS0049819	0	10.9938	-5.9612	7.4756e-05	CSS0050030	0	6.73695	-5.1423	0.002126	CSS0016560	12.4623	0	6.1965	3.6685e-05	CSS0041381	60.6427	3632.75	-5.9104	0	CSS0016867	5.41628	170.504	-4.9767	1.7274e-31	CSS0029183	0	4.5597	-4.4999	0.014246
CSS0028844	0.360881	21.4002	-5.9591	1.6744e-05	CSS0009621	18.0859	640.614	-5.1418	9.4762e-115	CSS0040362	44.6063	0.585422	6.1934	5.9875e-08	CSS0042246	0	10.9141	-5.9098	7.9755e-05	CSS0037545	0	6.24809	-4.9724	0.0034594	CSS0027476	0.372427	8.89211	-4.4993	0.0043029
CSS0005920	0	10.9516	-5.9568	0.00013541	CSS0019016	0.970389	35.9808	-5.141	1.6087e-07	CSS0003044	12.3455	0	6.1934	2.6879e-05	CSS0034793	2.36099	138.263	-5.9096	7.5172e-23	CSS0015258	0	6.23033	-4.9689	0.0038813	CSS0007634	0	4.53214	-4.493	0.017061
CSS0004989	0	10.8963	-5.951	7.4037e-05	CSS0038213	0.653116	24.0055	-5.1395	2.3932e-05	CSS0002709	24.036	0.26813	6.1923	5.4423e-06	CSS0043778	0	10.8721	-5.9055	8.1484e-05	CSS0024861	946.251	29597.9	-4.9684	0	CSS0050452	5.20143	121.543	-4.4929	1.1072e-23
CSS0004495	0	10.8771	-5.9489	8.7787e-05	CSS0009608	0.389289	13.0287	-5.1346	0.00048223	CSS0005215	44.0232	0.53626	6.1853	9.4546e-08	CSS0033466	0	10.8302	-5.9011	8.4998e-05	CSS0013284	0	6.27479	-4.9663	0.0047721	CSS0040750	9.69649	219.291	-4.4894	3.0192e-42
CSS0033053	0	10.8574	-5.9469	7.7662e-05	CSS0032297	0	6.6429	-5.1259	0.0022206	CSS0015807	44.0622	0.585422	6.1768	6.1467e-08	CSS0005676	0.686171	39.2312	-5.8948	3.0889e-07	CSS0042597	0.386732	12.1529	-4.965	0.00084128	CSS0009590	0	4.51274	-4.4876	0.014664
CSS0030235	0	10.8349	-5.9441	0.00011523	CSS0017228	0.362566	12.9597	-5.1217	0.0005691	CSS0039441	12.192	0	6.1705	2.7221e-05	CSS0037309	2.9845	175.813	-5.8932	7.0908e-29	CSS0031655	0.773463	22.7075	-4.9603	5.215e-05	CSS0006027	0	4.49437	-4.4828	0.016867
CSS0012056	0	10.8185	-5.9427	8.3642e-05	CSS0042653	0	6.60031	-5.1185	0.0024732	CSS0033625	43.8223	0.585422	6.1669	9.4342e-08	CSS0013545	1.32246	77.7254	-5.8895	3.1981e-13	CSS0033456	0.386732	12.067	-4.9567	0.00087854	CSS0031082	8.54326	186.264	-4.4808	8.0621e-35
CSS0021284	0	10.7933	-5.9397	0.00011027	CSS0032410	3.04953	117.382	-5.1174	4.9039e-22	CSS0021632	12.117	0	6.1634	2.7719e-05	CSS0040482	0.302479	21.0289	-5.8872	2.0618e-05	CSS0029571	1.43501	44.7283	-4.9539	5.2716e-09	CSS0016021	0	4.48416	-4.48	0.014923
CSS0016045	1.2608	77.8814	-5.9396	1.6169e-13	CSS0047596	0	6.58254	-5.1145	0.0027408	CSS0027340	760.652	10.6342	6.1558	9.4869e-121	CSS0024333	0	10.7569	-5.8851	9.8158e-05	CSS0011161	8.87408	277.462	-4.9442	5.5924e-50	CSS0033313	17.6376	394.892	-4.4798	5.7874e-76
CSS0049408	0.539035	38.4876	-5.9372	2.9962e-07	CSS0032233	0	6.57013	-5.1129	0.0023872	CSS0044270	86.8848	1.24102	6.1533	1.3799e-14	CSS0012687	0	10.7293	-5.8827	0.00011722	CSS0025227	16.7475	511.357	-4.9424	1.0692e-91	CSS0039277	1.05581	24.0601	-4.4776	1.397e-05
CSS0048437	0	10.8225	-5.9341	9.0547e-05	CSS0006382	0	6.5184	-5.1129	0.0037647	CSS0021483	11.9889	0	6.1511	3.748e-05	CSS0027731	0	10.7007	-5.8788	9.6594e-05	CSS0032547	0.367297	11.9161	-4.9419	0.00093263	CSS0030702	0.372427	8.71347	-4.4752	0.0043366
CSS0016669	0.360881	21.007	-5.9329	1.6494e-05	CSS0044454	0.943667	35.2882	-5.112	3.2612e-07	CSS0001882	86.6487	1.22001	6.1491	1.2841e-14	CSS0047590	0	10.6052	-5.8759	0.00010471	CSS0024206	0.367297	11.9724	-4.9408	0.00097622	CSS0014587	0	4.44639	-4.4698	0.015989
CSS0016615	3.47771	212.551	-5.9297	2.4786e-35	CSS0008039	0	6.56125	-5.1109	0.0025643	CSS0042959	322.111	4.5203	6.1392	4.7795e-52	CSS0007145	1.57506	95.951	-5.8748	2.8242e-16	CSS0046881	2.5074	77.3924	-4.94	1.064e-14	CSS0010321	2.94708	64.3706	-4.4693	3.5552e-13
CSS0041767	0	10.7557	-5.9269	9.3758e-05	CSS0016739	1.91406	70.2824	-5.108	9.9216e-14	CSS0017111	11.9259	0	6.1363	3.4776e-05	CSS0012248	0	10.6434	-5.8715	0.00012338	CSS0008167	0	6.11493	-4.9344	0.0038602	CSS0034493	0	4.42801	-4.465	0.016161
CSS0013284	0	10.7529	-5.9266	8.8347e-05	CSS0006200	0.29055	12.8018	-5.1073	0.00054898	CSS0003110	171.19	2.40472	6.1351	4.7924e-28	CSS0034540	3.28121	192.122	-5.8714	1.0854e-31	CSS0043066	0	6.10901	-4.9337	0.0048541	CSS0027009	5.4441	119.636	-4.4626	7.8313e-24
CSS0033466	0	10.714	-5.9223	8.4886e-05	CSS0003702	1.52477	57.9692	-5.1069	3.2239e-11	CSS0001449	23.0748	0.26813	6.1321	6.941e-06	CSS0024587	0.686171	38.3371	-5.8698	4.0052e-07	CSS0033543	0	6.10605	-4.9327	0.0038349	CSS0001681	0	4.41781	-4.4616	0.020103
CSS0034820	0	10.6752	-5.9181	8.321e-05	CSS0047657	0	6.5828	-5.1029	0.0027543	CSS0000760	11.8405	0	6.1281	3.8155e-05	CSS0028776	0.352361	20.5753	-5.8682	0.0031399	CSS0000715	0	6.08533	-4.9286	0.0041884	CSS0008440	4.73158	103.56	-4.4606	2.8886e-20
CSS0023154	0	10.6281	-5.913	8.8331e-05	CSS0015903	0	6.5491	-5.0978	0.0033193	CSS0050428	510.595	7.27761	6.1245	6.0354e-82	CSS0012393	0	10.655	-5.8655	0.00011568	CSS0008864	0	6.08533	-4.9286	0.0041884	CSS0011586	0.744853	16.0057	-4.4577	0.00046421
CSS0023833	0	10.6281	-5.913	8.8331e-05	CSS0001745	3.99887	139.859	-5.0945	1.4756e-26	CSS0007521	23.0067	0.338303	6.124	7.1256e-06	CSS0028975	0.302479	20.554	-5.8639	3.0368e-05	CSS0040421	0	6.0498	-4.9218	0.0040439	CSS0016645	0	4.39025	-4.4547	0.017062
CSS0013172	0	10.6028	-5.9103	8.7857e-05	CSS0015664	0	6.45478	-5.0916	0.0033094	CSS0021819	11.7655	0	6.1208	3.6217e-05	CSS0018982	0.704721	38.2038	-5.8587	3.9639e-07	CSS0033172	0	6.04684	-4.921	0.0045744	CSS0041437	0	4.39025	-4.4547	0.017062
CSS0047492	0.360881	20.6605	-5.909	1.9919e-05	CSS0012217	0	6.4459	-5.0902	0.002801	CSS0048199	11.7462	0	6.1189	4.3463e-05	CSS0028723	0	10.4024	-5.8367	0.00011477	CSS0012080	0	6.04092	-4.9201	0.0042797	CSS0004296	0.310959	8.60256	-4.4522	0.0064849
CSS0035639	0	10.5837	-5.9082	0.00010689	CSS0040008	0	6.50116	-5.0876	0.0029411	CSS0019829	11.8203	0	6.1189	7.016e-05	CSS0048531	0.907436	55.956	-5.8342	5.3734e-10	CSS0000417	1.36664	43.3993	-4.9193	1.0191e-08	CSS0043061	6.53948	144.495	-4.4425	0.00025283
CSS0028270	0.721762	38.3901	-5.9066	2.785e-07	CSS0030979	0.29055	12.6263	-5.0846	0.00064133	CSS0006587	11.7306	0	6.1175	3.5642e-05	CSS0026868	0	10.3748	-5.8342	0.00012601	CSS0014768	0	6.03204	-4.9183	0.004675	CSS0001158	0	4.34329	-4.4416	0.019175
CSS0012041	0	10.564	-5.9061	8.9923e-05	CSS0021395	0.389289	12.4679	-5.0824	0.00074705	CSS0018785	11.7254	0	6.1169	3.8123e-05	CSS0029908	0	10.3319	-5.8284	0.00012188	CSS0022188	0	6.01132	-4.9142	0.0041231	CSS0040097	14.528	306.898	-4.4369	2.0149e-59
CSS0028690	0.269517	20.5274	-5.9016	1.8671e-05	CSS0037428	0	6.41951	-5.0727	0.0045167	CSS0004761	169.45	2.45388	6.1165	6.8418e-28	CSS0011223	0	10.29	-5.8238	0.00012083	CSS0023620	7.53694	227.442	-4.9098	5.3104e-41	CSS0033914	0	4.30552	-4.4309	0.020755
CSS0009901	0	10.5358	-5.8978	0.022063	CSS0011570	0	6.4071	-5.0702	0.0028327	CSS0004965	147.78	2.1576	6.1133	1.7374e-24	CSS0028265	4.03581	222.581	-5.8208	1.7433e-36	CSS0009103	12.1	358.11	-4.9071	9.4985e-65	CSS0039792	0	4.36099	-4.4302	0.021121
CSS0030791	0	10.5346	-5.894	0.00013048	CSS0009843	0	6.39469	-5.0684	0.0029089	CSS0000351	22.7635	0.26813	6.1119	7.8803e-06	CSS0003711	0	10.1812	-5.8199	0.00014258	CSS0033850	0.367297	11.7001	-4.9069	0.0010847	CSS0049606	4.9196	108.611	-4.4286	7.8843e-22
CSS0024396	0	10.4418	-5.8925	0.00011529	CSS0036346	0.29055	12.3992	-5.063	0.00064489	CSS0047881	11.6478	0	6.1093	4.2446e-05	CSS0011830	0	10.3005	-5.8164	0.00014157	CSS0039185	13.163	390.31	-4.9059	1.0916e-70	CSS0019887	0	4.35181	-4.4275	0.020214
CSS0009091	1.95725	112.406	-5.8839	5.1889e-19	CSS0012288	0.29055	12.4207	-5.0587	0.00075951	CSS0004072	273.491	4.01219	6.107	8.7496e-45	CSS0015206	1.29113	73.9109	-5.8134	6.3899e-13	CSS0026444	6.24336	184.158	-4.9041	3.366e-34	CSS0009980	0	4.34262	-4.4249	0.019779
CSS0044042	0	10.4151	-5.8802	0.00010698	CSS0036999	0	6.39848	-5.0577	0.0041496	CSS0023402	168.274	2.57322	6.1034	7.4244e-28	CSS0048708	0	10.1785	-5.8118	0.00014428	CSS0042620	0	5.95507	-4.9029	0.0047929	CSS0045498	0	4.33343	-4.4224	0.019714
CSS0047104	2.29283	130.864	-5.8792	1.7298e-22	CSS0002033	4.89475	159.672	-5.0564	2.4961e-30	CSS0026988	83.4764	1.17084	6.1002	2.233e-14	CSS0021361	0.333811	19.8576	-5.8112	2.7217e-05	CSS0050422	0	5.94619	-4.9009	0.0054167	CSS0007975	7.1833	154.965	-4.4217	2.3101e-30
CSS0000659	0	10.3899	-5.8776	0.00012616	CSS0013757	0	6.38959	-5.056	0.0044691	CSS0042551	125.13	1.79829	6.0968	4.8508e-21	CSS0016963	1.0072	55.2677	-5.8096	5.5157e-10	CSS0042665	0.333114	11.6142	-4.8981	0.0010652	CSS0043862	28.3963	610.442	-4.4179	2.6978e-114
CSS0001888	0	10.3653	-5.8749	0.00014335	CSS0038556	1.23422	45.0234	-5.0543	3.9737e-09	CSS0048198	22.622	0.26813	6.0961	1.1651e-05	CSS0018341	1.37234	73.5484	-5.8051	1.4005e-12	CSS0048170	0.719845	21.4999	-4.8965	6.388e-05	CSS0033793	0	4.25856	-4.4168	0.024716
CSS0029714	0	10.3483	-5.8728	0.00011027	CSS0041880	3.53507	114.169	-5.0534	1.1168e-21	CSS0027573	11.5693	0	6.0928	6.1554e-05	CSS0014855	0	10.2024	-5.8049	0.00014082	CSS0032689	0	5.96993	-4.8947	0.0071986	CSS0002996	0	4.2875	-4.4104	0.027327
[truncated: 4,884 more rows]

## Sheet: S6
Table S6. Information of differentially expressed flavonoid related genes
[truncated: 23 more rows]

## Sheet: S7
Table S7. Pearson correlation coefficient between structural genes and specific flavonoids
[truncated: 24 more rows]

[truncated: 3 more sheets: S8, S9, S10]
